# Supplementary material for: SUBTLEX-CH: Chinese Word and Character Frequencies Based on Film Subtitles
Source: PLoS One. 2010 Jun 2;5(6):e10729. doi: 10.1371/journal.pone.0010729 (PMC2880003; doi:10.1371/journal.pone.0010729)
Supplement: Files S1 — SUBTLEX is a zipped file including three files (SUBTLEX-CH-WF, SUBTLEX-CH-CHR, SUBTLEX-CH-WF_PoS) providing word and character frequency measures based on a corpus of film subtitles (33.5 million words or 46.8 million characters). (1.76 MB ZIP) [file pone.0010729.s002.zip]

Archive with 3 entries (3 files):
- SUBTLEX-CH-CHR
- SUBTLEX-CH-WF
- SUBTLEX-CH-WF_PoS
