# Supplementary material for: SUBTLEX-CH: Chinese Word and Character Frequencies Based on Film Subtitles
Source: PLoS One. 2010 Jun 2;5(6):e10729. doi: 10.1371/journal.pone.0010729 (PMC2880003; doi:10.1371/journal.pone.0010729)
Supplement: Files S1 — SUBTLEX is a zipped file including three files (SUBTLEX-CH-WF, SUBTLEX-CH-CHR, SUBTLEX-CH-WF_PoS) providing word and character frequency measures based on a corpus of film subtitles (33.5 million words or 46.8 million characters). (1.76 MB ZIP) [file pone.0010729.s002.zip › SUBTLEX-CH-CHR]

Total character count: 46,841,097
Context number: 6,243
Character	CHRCount	CHR/million	logCHR	CHR-CD	CHR-CD%	logCHR-CD
ÎÒ	2058980	43956.7	6.3137	6242	99.98	3.7953
µÄ	1762079	37618.23	6.246	6243	100	3.7954
Äã	1444831	30845.37	6.1598	6242	99.98	3.7953
ÊÇ	1172098	25022.86	6.069	6243	100	3.7954
ÁË	993990	21220.47	5.9974	6243	100	3.7954
²»	904675	19313.7	5.9565	6243	100	3.7954
ÃÇ	701754	14981.59	5.8462	6243	100	3.7954
Õâ	633842	13531.75	5.802	6243	100	3.7954
Ò»	604056	12895.86	5.7811	6240	99.95	3.7952
Ëû	564477	12050.89	5.7516	6242	99.98	3.7953
Ã´	557804	11908.43	5.7465	6227	99.74	3.7943
ÔÚ	546367	11664.27	5.7375	6242	99.98	3.7953
ÓÐ	533631	11392.37	5.7272	6243	100	3.7954
¸ö	452923	9669.35	5.656	6242	99.98	3.7953
ºÃ	412760	8811.92	5.6157	6242	99.98	3.7953
À´	377902	8067.74	5.5774	6242	99.98	3.7953
ÈË	373292	7969.33	5.572	6240	99.95	3.7952
ÄÇ	365024	7792.81	5.5623	6239	99.94	3.7951
Òª	355730	7594.4	5.5511	6243	100	3.7954
»á	321488	6863.37	5.5072	6242	99.98	3.7953
¾Í	313793	6699.1	5.4966	6243	100	3.7954
Ê²	307184	6558	5.4874	6239	99.94	3.7951
Ã»	293874	6273.85	5.4682	6241	99.97	3.7953
µ½	290231	6196.08	5.4627	6243	100	3.7954
Ëµ	281841	6016.96	5.45	6243	100	3.7954
Âð	253338	5408.46	5.4037	6136	98.29	3.7879
Îª	249231	5320.78	5.3966	6241	99.97	3.7953
Ïë	247453	5282.82	5.3935	6241	99.97	3.7953
ÄÜ	241617	5158.23	5.3831	6243	100	3.7954
ÉÏ	236451	5047.94	5.3737	6240	99.95	3.7952
È¥	232346	4960.3	5.3661	6241	99.97	3.7953
µÀ	230531	4921.55	5.3627	6241	99.97	3.7953
Ëý	230468	4920.21	5.3626	6142	98.38	3.7883
ºÜ	219622	4688.66	5.3417	6240	99.95	3.7952
¿´	213974	4568.08	5.3304	6239	99.94	3.7951
¿É	212670	4540.24	5.3277	6239	99.94	3.7951
Öª	211542	4516.16	5.3254	6239	99.94	3.7951
µÃ	208054	4441.7	5.3182	6239	99.94	3.7951
¹ý	198278	4232.99	5.2973	6240	99.95	3.7952
°É	197159	4209.1	5.2948	6238	99.92	3.795
»¹	192389	4107.27	5.2842	6239	99.94	3.7951
¶Ô	191793	4094.55	5.2828	6236	99.89	3.7949
Àï	190694	4071.08	5.2803	6241	99.97	3.7953
ÒÔ	184508	3939.02	5.266	6238	99.92	3.795
¶¼	180587	3855.31	5.2567	6237	99.9	3.795
ÊÂ	179716	3836.72	5.2546	6237	99.9	3.795
×Ó	177693	3793.53	5.2497	6239	99.94	3.7951
Éú	162725	3473.98	5.2115	6237	99.9	3.795
Ê±	162611	3471.55	5.2111	6240	99.95	3.7952
Ñù	161409	3445.88	5.2079	6237	99.9	3.795
Ò²	159926	3414.22	5.2039	6238	99.92	3.795
ºÍ	155937	3329.06	5.1929	6224	99.7	3.7941
ÏÂ	153565	3278.42	5.1863	6239	99.94	3.7951
Õæ	140928	3008.64	5.149	6235	99.87	3.7948
ÏÖ	137777	2941.37	5.1392	6240	99.95	3.7952
×ö	136328	2910.44	5.1346	6229	99.78	3.7944
´ó	135159	2885.48	5.1308	6237	99.9	3.795
°¡	131345	2804.05	5.1184	6126	98.13	3.7872
Ôõ	129740	2769.79	5.1131	6236	99.89	3.7949
³ö	129404	2762.62	5.1119	6239	99.94	3.7951
µã	128025	2733.18	5.1073	6237	99.9	3.795
Æð	127575	2723.57	5.1058	6238	99.92	3.795
Ìì	127053	2712.43	5.104	6234	99.86	3.7948
°Ñ	126881	2708.75	5.1034	6234	99.86	3.7948
¿ª	126802	2707.07	5.1031	6242	99.98	3.7953
ÈÃ	125114	2671.03	5.0973	6230	99.79	3.7945
¸ø	123887	2644.84	5.093	6235	99.87	3.7948
µ«	122236	2609.59	5.0872	6154	98.57	3.7892
Ð»	120668	2576.11	5.0816	6144	98.41	3.7885
×Å	117476	2507.97	5.0699	6225	99.71	3.7941
Ö»	117406	2506.47	5.0697	6238	99.92	3.795
Ð©	113122	2415.02	5.0535	6229	99.78	3.7944
Èç	113103	2414.61	5.0535	6234	99.86	3.7948
¼Ò	112387	2399.32	5.0507	6236	99.89	3.7949
ºó	109915	2346.55	5.0411	6218	99.6	3.7937
¶ù	105402	2250.2	5.0228	6066	97.16	3.7829
¶à	104049	2221.32	5.0172	6236	99.89	3.7949
Òâ	103354	2206.48	5.0143	6238	99.92	3.795
±ð	102034	2178.3	5.0087	6232	99.82	3.7946
Ëù	100444	2144.36	5.0019	6232	99.82	3.7946
»°	99879	2132.29	4.9995	6226	99.73	3.7942
Ð¡	99468	2123.52	4.9977	6229	99.78	3.7944
×Ô	98698	2107.08	4.9943	6233	99.84	3.7947
»Ø	92711	1979.27	4.9671	6233	99.84	3.7947
È»	91514	1953.71	4.9615	6232	99.82	3.7946
¹û	91471	1952.79	4.9613	6216	99.57	3.7935
·¢	87630	1870.79	4.9427	6226	99.73	3.7942
¼û	85723	1830.08	4.9331	6220	99.63	3.7938
ÐÄ	83418	1780.87	4.9213	6225	99.71	3.7941
×ß	82765	1766.93	4.9178	6216	99.57	3.7935
¶¨	81657	1743.28	4.912	6219	99.62	3.7937
Ìý	81570	1741.42	4.9115	6221	99.65	3.7939
¾õ	81155	1732.56	4.9093	6180	98.99	3.791
Ì«	80890	1726.9	4.9079	6200	99.31	3.7924
¸Ã	80641	1721.59	4.9066	6222	99.66	3.7939
µ±	80228	1712.77	4.9043	6220	99.63	3.7938
¾­	80207	1712.32	4.9042	6214	99.54	3.7934
Âè	79529	1697.85	4.9005	5318	85.18	3.7257
ÓÃ	79299	1692.94	4.8993	6222	99.66	3.7939
´ò	79262	1692.15	4.8991	6203	99.36	3.7926
µØ	78129	1667.96	4.8928	6211	99.49	3.7932
ÔÙ	78039	1666.04	4.8923	6230	99.79	3.7945
Òò	77540	1655.38	4.8895	6201	99.33	3.7925
ÄØ	77341	1651.14	4.8884	6196	99.25	3.7921
Å®	76693	1637.3	4.8848	6088	97.52	3.7845
¸æ	76599	1635.29	4.8842	6197	99.26	3.7922
×î	75999	1622.49	4.8808	6220	99.63	3.7938
ÊÖ	75608	1614.14	4.8786	6186	99.09	3.7914
Ç°	75236	1606.2	4.8764	6219	99.62	3.7937
ÕÒ	73582	1570.89	4.8668	6139	98.33	3.7881
ÐÐ	73109	1560.79	4.864	6201	99.33	3.7925
¿ì	72900	1556.33	4.8627	6145	98.43	3.7885
¶ø	72462	1546.97	4.8601	6156	98.61	3.7893
ËÀ	71256	1521.23	4.8528	6029	96.57	3.7802
ÏÈ	71253	1521.16	4.8528	6128	98.16	3.7873
Ïñ	71186	1519.73	4.8524	6153	98.56	3.7891
µÈ	71184	1519.69	4.8524	6178	98.96	3.7908
±»	70119	1496.95	4.8458	6158	98.64	3.7894
´Ó	69789	1489.91	4.8438	6209	99.46	3.793
Ã÷	69749	1489.06	4.8435	6202	99.34	3.7925
ÖÐ	69745	1488.97	4.8435	6167	98.78	3.7901
Å¶	69380	1481.18	4.8412	5428	86.95	3.7346
Çé	69279	1479.02	4.8406	6178	98.96	3.7908
×÷	68168	1455.3	4.8336	6143	98.4	3.7884
¸ú	67347	1437.78	4.8283	5897	94.46	3.7706
Ãæ	67015	1430.69	4.8262	6200	99.31	3.7924
Ëß	65753	1403.75	4.8179	6150	98.51	3.7889
°®	65256	1393.14	4.8146	5978	95.76	3.7766
ÒÑ	65079	1389.36	4.8134	6184	99.05	3.7913
Ö®	64755	1382.44	4.8113	6164	98.73	3.7899
ÎÊ	64375	1374.33	4.8087	6140	98.35	3.7882
´í	63231	1349.9	4.8009	6180	98.99	3.791
º¢	62601	1336.45	4.7966	5876	94.12	3.7691
Ë¹	61882	1321.1	4.7916	4136	66.25	3.6166
³É	61348	1309.7	4.7878	6175	98.91	3.7906
Ëü	61272	1308.08	4.7873	5950	95.31	3.7745
¸Ð	61054	1303.43	4.7857	6131	98.21	3.7875
¸É	60971	1301.66	4.7851	6156	98.61	3.7893
·¨	60750	1296.94	4.7835	6091	97.57	3.7847
µç	60278	1286.86	4.7802	5807	93.02	3.764
¼ä	60047	1281.93	4.7785	6174	98.89	3.7906
ÄÄ	59479	1269.8	4.7744	6176	98.93	3.7907
Î÷	59024	1260.09	4.771	6124	98.09	3.787
¼º	58674	1252.62	4.7684	6163	98.72	3.7898
ºò	58337	1245.42	4.7659	6169	98.81	3.7902
´Î	58108	1240.53	4.7642	6183	99.04	3.7912
ÐÅ	57928	1236.69	4.7629	6108	97.84	3.7859
»¶	57817	1234.32	4.7621	6024	96.49	3.7799
Õý	57215	1221.47	4.7575	6186	99.09	3.7914
Êµ	57010	1217.09	4.756	6151	98.53	3.7889
¹Ø	55693	1188.98	4.7458	6152	98.54	3.789
½ø	55676	1188.61	4.7457	6142	98.38	3.7883
³µ	55587	1186.71	4.745	5469	87.6	3.7379
Äê	54824	1170.43	4.739	6051	96.92	3.7818
Ï²	54432	1162.06	4.7359	5972	95.66	3.7761
ÈÏ	54322	1159.71	4.735	6063	97.12	3.7827
¿Ë	53663	1145.64	4.7297	4233	67.8	3.6266
°Ö	53025	1132.02	4.7245	4326	69.29	3.6361
Ë­	52864	1128.58	4.7232	6153	98.56	3.7891
·½	52743	1126	4.7222	6142	98.38	3.7883
ÀÏ	52688	1124.82	4.7217	5950	95.31	3.7745
Ó¦	52206	1114.53	4.7177	6138	98.32	3.788
±È	51838	1106.68	4.7146	6051	96.92	3.7818
°ï	51013	1089.07	4.7077	6026	96.52	3.78
ÎÞ	50908	1086.82	4.7068	6122	98.06	3.7869
Íí	50512	1078.37	4.7034	5876	94.12	3.7691
¶¯	49274	1051.94	4.6926	6044	96.81	3.7813
Í·	49069	1047.56	4.6908	6092	97.58	3.7848
»ú	48902	1044	4.6893	5953	95.35	3.7747
·Ö	48396	1033.2	4.6848	6077	97.34	3.7837
ÌØ	48225	1029.54	4.6833	5470	87.62	3.738
Ïà	47856	1021.67	4.6799	6109	97.85	3.786
È«	47545	1015.03	4.6771	6060	97.07	3.7825
É±	47122	1006	4.6732	4962	79.48	3.6957
Ðè	46611	995.09	4.6685	6013	96.32	3.7791
·Å	46528	993.32	4.6677	6122	98.06	3.7869
³£	46383	990.22	4.6664	5998	96.08	3.778
Ö±	46163	985.52	4.6643	6143	98.4	3.7884
²Å	46044	982.98	4.6632	6153	98.56	3.7891
ÃÀ	45561	972.67	4.6586	5818	93.19	3.7648
ÓÚ	45429	969.85	4.6573	6064	97.13	3.7828
´ø	45283	966.74	4.6559	6062	97.1	3.7826
½ñ	44976	960.18	4.653	5996	96.04	3.7779
Á¦	44859	957.68	4.6518	6009	96.25	3.7788
¹¤	44548	951.05	4.6488	5692	91.17	3.7553
Ðí	44190	943.4	4.6453	5976	95.72	3.7764
¶«	44037	940.14	4.6438	6035	96.67	3.7807
Ãû	43229	922.89	4.6358	5995	96.03	3.7778
Í¬	42995	917.89	4.6334	6029	96.57	3.7802
³¤	42596	909.37	4.6294	5903	94.55	3.7711
Ç×	42501	907.34	4.6284	5812	93.1	3.7643
ÖÖ	42396	905.1	4.6273	6034	96.65	3.7806
Õß	42245	901.88	4.6258	5891	94.36	3.7702
ºÙ	42007	896.8	4.6233	4837	77.48	3.6846
°×	41987	896.37	4.6231	6007	96.22	3.7787
Ñ§	41964	895.88	4.6229	5516	88.35	3.7416
°²	41719	890.65	4.6203	5846	93.64	3.7669
¶û	41284	881.36	4.6158	3793	60.76	3.579
½Ð	41269	881.04	4.6156	5999	96.09	3.7781
Àí	41099	877.41	4.6138	5960	95.47	3.7752
±¾	41063	876.64	4.6135	6000	96.11	3.7782
¹ú	40712	869.15	4.6097	5187	83.09	3.7149
µÚ	40665	868.15	4.6092	6049	96.89	3.7817
ÓÑ	40149	857.13	4.6037	5845	93.62	3.7668
¸ß	40044	854.89	4.6025	6001	96.12	3.7782
Á½	39972	853.35	4.6018	6011	96.28	3.7789
±£	39731	848.21	4.5991	5920	94.83	3.7723
Çë	39590	845.2	4.5976	5884	94.25	3.7697
·Ç	39443	842.06	4.596	5873	94.07	3.7689
ÖØ	39372	840.54	4.5952	6073	97.28	3.7834
¹«	39292	838.84	4.5943	5751	92.12	3.7597
¼Ç	39008	832.77	4.5912	5971	95.64	3.776
Éí	38760	827.48	4.5884	6010	96.27	3.7789
ÊÜ	38688	825.94	4.5876	6019	96.41	3.7795
×¡	38482	821.54	4.5853	5967	95.58	3.7758
»î	38236	816.29	4.5825	6003	96.16	3.7784
¼Ó	38160	814.67	4.5816	5829	93.37	3.7656
ºÎ	37987	810.98	4.5796	5895	94.43	3.7705
»ï	37637	803.5	4.5756	5529	88.56	3.7426
Ìâ	37524	801.09	4.5743	5958	95.43	3.7751
Íê	37488	800.32	4.5739	6033	96.64	3.7805
½Ó	37114	792.34	4.5695	6016	96.36	3.7793
ÄÃ	37054	791.06	4.5688	5967	95.58	3.7758
Íû	36791	785.44	4.5657	6000	96.11	3.7782
½â	36622	781.83	4.5637	5912	94.7	3.7717
Æä	36285	774.64	4.5597	5983	95.84	3.7769
Àë	35725	762.68	4.553	5906	94.6	3.7713
Ì¸	35703	762.22	4.5527	5314	85.12	3.7254
ÓÖ	35669	761.49	4.5523	6001	96.12	3.7782
ÐÂ	35497	757.82	4.5502	5904	94.57	3.7711
¸ü	35397	755.68	4.549	5991	95.96	3.7775
Ç®	35222	751.95	4.5468	4921	78.82	3.6921
Âí	34892	744.9	4.5427	5560	89.06	3.7451
Ë¼	34855	744.11	4.5423	5940	95.15	3.7738
²¿	34796	742.85	4.5415	5762	92.3	3.7606
³¡	34746	741.78	4.5409	5695	91.22	3.7555
àÅ	34639	739.5	4.5396	4451	71.3	3.6485
¼Æ	34589	738.43	4.5389	5598	89.67	3.748
ÈÎ	34349	733.31	4.5359	5769	92.41	3.7611
È·	34030	726.5	4.5319	5899	94.49	3.7708
³Ô	33829	722.21	4.5293	5493	87.99	3.7398
Ê¼	33678	718.98	4.5273	5963	95.51	3.7755
½á	32979	704.06	4.5182	5870	94.03	3.7686
Àû	32917	702.74	4.5174	5286	84.67	3.7231
Åó	32843	701.16	4.5164	5675	90.9	3.754
¾¯	32561	695.14	4.5127	4422	70.83	3.6456
Ê¿	31972	682.56	4.5048	5218	83.58	3.7175
Íâ	31747	677.76	4.5017	5860	93.87	3.7679
¼þ	31611	674.86	4.4998	5746	92.04	3.7594
ÄÑ	31433	671.06	4.4974	5936	95.08	3.7735
Î»	31427	670.93	4.4973	5606	89.8	3.7487
±í	31395	670.24	4.4969	5521	88.44	3.742
¸Õ	31325	668.75	4.4959	5755	92.18	3.76
Ï£	31198	666.04	4.4941	5815	93.14	3.7645
²é	31095	663.84	4.4927	4609	73.83	3.6636
À­	31007	661.96	4.4915	4562	73.07	3.6592
±ß	30972	661.21	4.491	5769	92.41	3.7611
»ò	30931	660.34	4.4904	5665	90.74	3.7532
½«	30460	650.28	4.4837	5177	82.92	3.7141
ÄÐ	30316	647.21	4.4817	5410	86.66	3.7332
×¼	30289	646.63	4.4813	5768	92.39	3.761
±ä	30205	644.84	4.4801	5828	93.35	3.7655
Ö¤	30165	643.99	4.4795	5358	85.82	3.729
Îï	30079	642.15	4.4783	5603	89.75	3.7484
Ô±	29907	638.48	4.4758	5177	82.92	3.7141
×Ü	29800	636.19	4.4742	5774	92.49	3.7615
àÞ	29338	626.33	4.4674	3557	56.98	3.5511
Ïµ	29334	626.24	4.4674	5675	90.9	3.754
¼¸	29152	622.36	4.4647	5850	93.7	3.7672
¹Ü	29106	621.38	4.464	5850	93.7	3.7672
Íæ	28964	618.35	4.4619	5545	88.82	3.7439
´¦	28742	613.61	4.4585	5835	93.46	3.766
°ì	28706	612.84	4.458	5725	91.7	3.7578
Ö÷	28628	611.17	4.4568	5684	91.05	3.7547
Æø	28334	604.9	4.4523	5724	91.69	3.7577
Ã¿	28306	604.3	4.4519	5784	92.65	3.7622
ÉÙ	28266	603.44	4.4513	5879	94.17	3.7693
ÇÐ	28202	602.08	4.4503	5640	90.34	3.7513
Ê§	28189	601.8	4.4501	5761	92.28	3.7605
Ëã	28149	600.95	4.4495	5764	92.33	3.7607
ÐÔ	28102	599.94	4.4487	5317	85.17	3.7257
´Ë	28050	598.83	4.4479	5600	89.7	3.7482
±Ø	27960	596.91	4.4465	5667	90.77	3.7534
±¸	27669	590.7	4.442	5661	90.68	3.7529
ºÏ	27378	584.49	4.4374	5632	90.21	3.7507
µÂ	27149	579.6	4.4338	3140	50.3	3.4969
¶Ó	27111	578.79	4.4331	4217	67.55	3.625
ÊÔ	26846	573.13	4.4289	5373	86.06	3.7302
±§	26803	572.21	4.4282	5521	88.44	3.742
Ò½	26637	568.67	4.4255	4151	66.49	3.6182
Í¨	26617	568.24	4.4252	5569	89.2	3.7458
Ìå	26590	567.66	4.4247	5453	87.35	3.7366
ÀÖ	26456	564.8	4.4225	5115	81.93	3.7088
²¢	26283	561.11	4.4197	5393	86.38	3.7318
Èý	26275	560.94	4.4195	5491	87.95	3.7397
Ôç	26160	558.48	4.4176	5670	90.82	3.7536
ÃÅ	25908	553.1	4.4134	5498	88.07	3.7402
º¦	25606	546.66	4.4083	5405	86.58	3.7328
Ç¸	25447	543.26	4.4056	5359	85.84	3.7291
Ñ¡	25419	542.66	4.4052	4902	78.52	3.6904
àË	25345	541.08	4.4039	4282	68.59	3.6316
·¿	25246	538.97	4.4022	5150	82.49	3.7118
Ãü	25014	534.02	4.3982	5227	83.73	3.7183
ÇÒ	24774	528.89	4.394	5463	87.51	3.7374
Ïò	24596	525.09	4.3909	5538	88.71	3.7434
ÐË	24438	521.72	4.3881	5535	88.66	3.7431
Çò	24351	519.86	4.3865	4092	65.55	3.6119
·þ	24279	518.33	4.3852	5496	88.03	3.74
Èë	24269	518.11	4.3851	5410	86.66	3.7332
ÕÕ	24253	517.77	4.3848	5166	82.75	3.7132
Ìá	24028	512.97	4.3807	5602	89.73	3.7483
µô	23820	508.53	4.3769	5478	87.75	3.7386
·ò	23767	507.4	4.376	4537	72.67	3.6568
Â·	23462	500.88	4.3704	5258	84.22	3.7208
ÑÝ	23373	498.98	4.3687	3897	62.42	3.5907
¹»	23259	496.55	4.3666	5674	90.89	3.7539
ÈÕ	23151	494.25	4.3646	5161	82.67	3.7127
°¸	23014	491.32	4.362	3954	63.33	3.597
Îè	22832	487.44	4.3585	2865	45.89	3.4571
¾ö	22798	486.71	4.3579	5405	86.58	3.7328
Çó	22773	486.18	4.3574	5312	85.09	3.7253
Ô¼	22765	486	4.3573	4614	73.91	3.6641
×Ö	22743	485.54	4.3568	5345	85.62	3.7279
ßÀ	22734	485.34	4.3567	3346	53.6	3.5245
¿Ï	22710	484.83	4.3562	5427	86.93	3.7346
Ä¿	22482	479.96	4.3518	5073	81.26	3.7053
Ð¦	22282	475.69	4.348	5225	83.69	3.7181
ÉË	22147	472.81	4.3453	5229	83.76	3.7184
Éñ	22077	471.32	4.3439	5048	80.86	3.7031
¸¸	22065	471.06	4.3437	4318	69.17	3.6353
Ö¸	22020	470.1	4.3428	5311	85.07	3.7252
±¨	21904	467.62	4.3405	4965	79.53	3.6959
Áô	21859	466.66	4.3396	5482	87.81	3.7389
Ë®	21793	465.25	4.3383	5083	81.42	3.7061
½Ì	21768	464.72	4.3378	4579	73.35	3.6608
Ç¹	21732	463.95	4.3371	3354	53.72	3.5256
Çå	21660	462.41	4.3357	5479	87.76	3.7387
É«	21624	461.65	4.3349	5086	81.47	3.7064
ºÅ	21571	460.51	4.3339	4673	74.85	3.6696
ÊÀ	21566	460.41	4.3338	5168	82.78	3.7133
Ô¶	21547	460	4.3334	5522	88.45	3.7421
Æ¬	21431	457.53	4.331	4899	78.47	3.6901
¹Ù	21405	456.97	4.3305	3496	56	3.5436
¿Ú	21385	456.54	4.3301	5406	86.59	3.7329
Ê¦	21326	455.28	4.3289	4431	70.98	3.6465
Ô­	21274	454.17	4.3278	5567	89.17	3.7456
¾Æ	21171	451.97	4.3257	4457	71.39	3.649
ÖÜ	21092	450.29	4.3241	4996	80.03	3.6986
ÐÇ	20974	447.77	4.3217	4514	72.3	3.6546
Ê¶	20878	445.72	4.3197	5397	86.45	3.7322
Èü	20455	436.69	4.3108	2704	43.31	3.432
¾È	20423	436.01	4.3101	4487	71.87	3.652
µ×	20210	431.46	4.3056	5431	86.99	3.7349
°ô	20010	427.19	4.3012	4494	71.98	3.6526
Ðë	19946	425.82	4.2999	5029	80.55	3.7015
ÊÕ	19712	420.83	4.2947	5237	83.89	3.7191
½»	19619	418.84	4.2927	5169	82.8	3.7134
×ø	19613	418.71	4.2925	5211	83.47	3.7169
Í£	19564	417.67	4.2915	5107	81.8	3.7082
¿¨	19536	417.07	4.2908	3741	59.92	3.573
Äá	19533	417.01	4.2908	2809	44.99	3.4486
»é	19494	416.17	4.2899	3555	56.94	3.5508
¸ñ	19477	415.81	4.2895	4252	68.11	3.6286
ÑÛ	19247	410.9	4.2844	5237	83.89	3.7191
½ð	19210	410.11	4.2835	4403	70.53	3.6437
µ°	19135	408.51	4.2818	4431	70.98	3.6465
Ï¢	19106	407.89	4.2812	5204	83.36	3.7163
ÊÒ	19103	407.83	4.2811	4814	77.11	3.6825
ÄÚ	19071	407.14	4.2804	5049	80.87	3.7032
ÔË	18965	404.88	4.278	5194	83.2	3.7155
¸ù	18904	403.58	4.2766	5276	84.51	3.7223
µ¥	18894	403.36	4.2763	5302	84.93	3.7244
±¦	18858	402.6	4.2755	4210	67.44	3.6243
¸ç	18845	402.32	4.2752	3690	59.11	3.567
ÕÅ	18739	400.05	4.2727	5090	81.53	3.7067
¸ã	18599	397.07	4.2695	5020	80.41	3.7007
Õ½	18511	395.19	4.2674	3826	61.28	3.5827
»ð	18479	394.5	4.2667	4630	74.16	3.6656
ÂÞ	18448	393.84	4.2659	2899	46.44	3.4622
ÖÁ	18394	392.69	4.2647	5381	86.19	3.7309
Íò	18335	391.43	4.2633	4628	74.13	3.6654
Éù	18258	389.79	4.2615	5058	81.02	3.704
²¼	18253	389.68	4.2613	3969	63.58	3.5987
Òô	18229	389.17	4.2608	4546	72.82	3.6576
ÆÚ	18143	387.33	4.2587	5078	81.34	3.7057
Ìõ	18134	387.14	4.2585	5053	80.94	3.7035
Ïû	18103	386.48	4.2578	5170	82.81	3.7135
Âò	18045	385.24	4.2564	4587	73.47	3.6615
²¡	18032	384.96	4.256	3998	64.04	3.6018
Õû	18021	384.73	4.2558	5253	84.14	3.7204
Ææ	17952	383.25	4.2541	4896	78.42	3.6898
µÜ	17768	379.33	4.2496	3540	56.7	3.549
·¸	17722	378.34	4.2485	4313	69.09	3.6348
×°	17633	376.44	4.2463	5028	80.54	3.7014
±´	17592	375.57	4.2453	3956	63.37	3.5973
Äú	17561	374.91	4.2445	3190	51.1	3.5038
ËÍ	17550	374.67	4.2443	5050	80.89	3.7033
ÅÂ	17550	374.67	4.2443	5107	81.8	3.7082
»¤	17385	371.15	4.2402	4547	72.83	3.6577
¶È	17384	371.13	4.2401	5042	80.76	3.7026
»¨	17379	371.02	4.24	4923	78.86	3.6922
½Ú	17377	370.98	4.24	4267	68.35	3.6301
½ü	17330	369.97	4.2388	5281	84.59	3.7227
¹Ö	17328	369.93	4.2387	5039	80.71	3.7023
³Ö	17301	369.36	4.2381	5058	81.02	3.704
¹â	17286	369.03	4.2377	4986	79.87	3.6978
Óë	17262	368.52	4.2371	4799	76.87	3.6812
´©	17175	366.67	4.2349	4855	77.77	3.6862
Ô¸	17132	365.75	4.2338	5055	80.97	3.7037
Ïó	17007	363.08	4.2306	4799	76.87	3.6812
Ó°	16924	361.31	4.2285	4515	72.32	3.6547
»÷	16918	361.18	4.2283	4227	67.71	3.626
Ê¹	16913	361.07	4.2282	4913	78.7	3.6913
¶þ	16814	358.96	4.2257	4904	78.55	3.6906
ºÈ	16744	357.46	4.2239	4473	71.65	3.6506
ÔÂ	16675	355.99	4.2221	4632	74.2	3.6658
Æ÷	16613	354.67	4.2204	3955	63.35	3.5971
²ì	16540	353.11	4.2185	3777	60.5	3.5771
ÖÆ	16519	352.66	4.218	4821	77.22	3.6831
Âï	16515	352.58	4.2179	4290	68.72	3.6325
¹þ	16487	351.98	4.2171	3344	53.56	3.5243
Öú	16435	350.87	4.2158	4880	78.17	3.6884
´ï	16413	350.4	4.2152	4056	64.97	3.6081
º£	16404	350.21	4.2149	3720	59.59	3.5705
´ý	16314	348.28	4.2126	5118	81.98	3.7091
ÍÐ	16277	347.49	4.2116	4220	67.6	3.6253
³ý	16235	346.6	4.2105	5237	83.89	3.7191
Ð´	16083	343.35	4.2064	4244	67.98	3.6278
¾ø	16004	341.67	4.2042	5004	80.15	3.6993
½ç	15995	341.47	4.204	4667	74.76	3.669
µÛ	15988	341.32	4.2038	3864	61.89	3.587
½ã	15933	340.15	4.2023	3566	57.12	3.5522
·´	15920	339.87	4.2019	4941	79.14	3.6938
µ£	15900	339.45	4.2014	5116	81.95	3.7089
Ë¾	15818	337.69	4.1992	3838	61.48	3.5841
Ç¿	15755	336.35	4.1974	4609	73.83	3.6636
ÓÉ	15733	335.88	4.1968	4951	79.3	3.6947
ÂÛ	15732	335.86	4.1968	4889	78.31	3.6892
·É	15717	335.54	4.1964	3552	56.9	3.5505
ÑÇ	15689	334.94	4.1956	2989	47.88	3.4755
Ðø	15616	333.38	4.1936	4986	79.87	3.6978
ÊÓ	15581	332.64	4.1926	4668	74.77	3.6691
Ä¸	15556	332.1	4.1919	4132	66.19	3.6162
¿Õ	15517	331.27	4.1908	4618	73.97	3.6645
¾ü	15516	331.25	4.1908	2873	46.02	3.4583
ÅÜ	15495	330.8	4.1902	4504	72.14	3.6536
°¢	15489	330.67	4.19	2985	47.81	3.4749
¾¡	15462	330.09	4.1893	5033	80.62	3.7018
×¢	15259	325.76	4.1835	4984	79.83	3.6976
Åª	15246	325.48	4.1832	4850	77.69	3.6857
ÃÜ	15201	324.52	4.1819	4259	68.22	3.6293
Ïß	15170	323.86	4.181	4282	68.59	3.6316
´ú	15142	323.26	4.1802	4747	76.04	3.6764
Ã¦	15130	323.01	4.1798	4907	78.6	3.6908
»µ	15105	322.47	4.1791	5019	80.39	3.7006
¾Ã	15073	321.79	4.1782	5007	80.2	3.6996
Òé	14943	319.01	4.1744	4282	68.59	3.6316
ÒÂ	14941	318.97	4.1744	4375	70.08	3.641
Ñª	14874	317.54	4.1724	3601	57.68	3.5564
ÖÓ	14858	317.2	4.172	4607	73.79	3.6634
¼Ì	14780	315.53	4.1697	4852	77.72	3.6859
Àñ	14769	315.3	4.1694	4012	64.26	3.6034
Êý	14754	314.98	4.1689	4620	74	3.6646
·Ý	14754	314.98	4.1689	4662	74.68	3.6686
·è	14752	314.94	4.1689	4667	74.76	3.669
Æ½	14739	314.66	4.1685	4773	76.45	3.6788
Ö¹	14732	314.51	4.1683	4866	77.94	3.6872
Ê®	14731	314.49	4.1682	4176	66.89	3.6208
°Ý	14722	314.3	4.168	4436	71.06	3.647
¹í	14646	312.67	4.1657	3812	61.06	3.5812
Ë¯	14599	311.67	4.1643	4239	67.9	3.6273
À²	14557	310.77	4.1631	3322	53.21	3.5214
µ÷	14539	310.39	4.1625	4336	69.45	3.6371
°Í	14445	308.38	4.1597	3278	52.51	3.5156
ÐÖ	14373	306.85	4.1575	3534	56.61	3.5483
½ô	14372	306.82	4.1575	4706	75.38	3.6727
Õ¾	14330	305.93	4.1562	4536	72.66	3.6567
Æ·	14318	305.67	4.1559	4239	67.9	3.6273
Ó¢	14246	304.13	4.1537	3969	63.58	3.5987
×ï	14242	304.05	4.1536	3557	56.98	3.5511
ÎÄ	14196	303.07	4.1522	3743	59.96	3.5732
ÁÁ	14157	302.23	4.151	4410	70.64	3.6444
×¥	14157	302.23	4.151	4190	67.12	3.6222
Ìø	14132	301.7	4.1502	3515	56.3	3.5459
Áª	14117	301.38	4.1497	4013	64.28	3.6035
»ì	14032	299.57	4.1471	4086	65.45	3.6113
±ã	13982	298.5	4.1456	4830	77.37	3.6839
¹·	13978	298.41	4.1454	3042	48.73	3.4832
ÄÔ	13934	297.47	4.1441	4457	71.39	3.649
Òµ	13928	297.35	4.1439	4346	69.61	3.6381
¸è	13868	296.06	4.142	2608	41.77	3.4163
¾«	13848	295.64	4.1414	4516	72.34	3.6548
°ü	13742	293.37	4.138	4583	73.41	3.6611
×ª	13740	293.33	4.138	4538	72.69	3.6569
È´	13707	292.63	4.1369	4636	74.26	3.6661
²Î	13574	289.79	4.1327	4169	66.78	3.62
Ôº	13564	289.57	4.1324	3799	60.85	3.5797
Îñ	13515	288.53	4.1308	4130	66.15	3.616
»ù	13428	286.67	4.128	3765	60.31	3.5758
Ì¨	13404	286.16	4.1272	3697	59.22	3.5678
Áí	13372	285.48	4.1262	4877	78.12	3.6882
¶÷	13365	285.33	4.126	2549	40.83	3.4064
Êé	13360	285.22	4.1258	3636	58.24	3.5606
Í³	13355	285.11	4.1256	3335	53.42	3.5231
·ç	13301	283.96	4.1239	4400	70.48	3.6435
¿ö	13269	283.28	4.1228	4554	72.95	3.6584
ËÄ	13242	282.7	4.122	4378	70.13	3.6413
ºÚ	13220	282.23	4.1212	3889	62.29	3.5898
·ñ	13209	282	4.1209	4525	72.48	3.6556
ÏÕ	13181	281.4	4.1199	4295	68.8	3.633
ÑÔ	13176	281.29	4.1198	4555	72.96	3.6585
Ã×	13160	280.95	4.1193	2521	40.38	3.4016
½Ü	13140	280.52	4.1186	1523	24.4	3.1827
Ð£	13122	280.14	4.118	3100	49.66	3.4914
ÐÒ	13109	279.86	4.1176	4617	73.95	3.6644
´«	13084	279.33	4.1167	4345	69.6	3.638
¸´	13041	278.41	4.1153	4552	72.91	3.6582
Á¿	12973	276.96	4.113	4411	70.66	3.6445
Ê×	12927	275.98	4.1115	4153	66.52	3.6184
¸Ä	12916	275.74	4.1111	4569	73.19	3.6598
Íü	12906	275.53	4.1108	4727	75.72	3.6746
Êõ	12844	274.2	4.1087	3617	57.94	3.5583
¾Ö	12836	274.03	4.1084	3669	58.77	3.5645
¿Í	12810	273.48	4.1075	4261	68.25	3.6295
¼Ù	12808	273.44	4.1075	4414	70.7	3.6448
ÓÀ	12756	272.32	4.1057	4446	71.22	3.648
Î¬	12745	272.09	4.1053	2916	46.71	3.4648
Ëê	12744	272.07	4.1053	4106	65.77	3.6134
¾Ý	12730	271.77	4.1048	3905	62.55	3.5916
ÅÉ	12704	271.21	4.1039	3801	60.88	3.5799
Æ±	12689	270.89	4.1034	2879	46.12	3.4592
À¼	12472	266.26	4.0959	2504	40.11	3.3986
¶ñ	12445	265.69	4.095	4158	66.6	3.6189
·³	12442	265.62	4.0949	4634	74.23	3.666
È¡	12409	264.92	4.0937	4588	73.49	3.6616
ÓÎ	12371	264.11	4.0924	3874	62.05	3.5882
Ôã	12328	263.19	4.0909	4485	71.84	3.6518
Áî	12327	263.17	4.0909	3942	63.14	3.5957
Ëæ	12248	261.48	4.0881	4766	76.34	3.6782
Îå	12246	261.44	4.088	3931	62.97	3.5945
Ê¥	12173	259.88	4.0854	2880	46.13	3.4594
Ê½	12142	259.22	4.0843	4521	72.42	3.6552
Ì½	12125	258.85	4.0837	2918	46.74	3.4651
×ì	12089	258.09	4.0824	4167	66.75	3.6198
¶¾	12056	257.38	4.0812	2944	47.16	3.4689
Ô½	12031	256.85	4.0803	3648	58.43	3.5621
ÂÉ	12028	256.78	4.0802	3042	48.73	3.4832
·Ñ	12016	256.53	4.0798	4257	68.19	3.6291
¿Æ	11967	255.48	4.078	3194	51.16	3.5043
Âé	11963	255.4	4.0778	4335	69.44	3.637
¼ò	11953	255.18	4.0775	4495	72	3.6527
Ò×	11949	255.1	4.0773	4346	69.61	3.6381
Á÷	11946	255.03	4.0772	4331	69.37	3.6366
ÖÎ	11940	254.9	4.077	3437	55.05	3.5362
³ª	11922	254.52	4.0763	2232	35.75	3.3487
´ð	11907	254.2	4.0758	4404	70.54	3.6438
µ¹	11875	253.52	4.0746	4483	71.81	3.6516
»®	11871	253.43	4.0745	3992	63.94	3.6012
¿Ø	11866	253.32	4.0743	3948	63.24	3.5964
Î¶	11803	251.98	4.072	4466	71.54	3.6499
Çø	11770	251.28	4.0708	3924	62.85	3.5937
Æ¯	11710	249.99	4.0686	3995	63.99	3.6015
Ö§	11697	249.72	4.0681	3983	63.8	3.6002
ºõ	11683	249.42	4.0676	4473	71.65	3.6506
Â¼	11647	248.65	4.0662	3623	58.03	3.5591
¿¼	11613	247.92	4.0649	4125	66.07	3.6154
³¬	11589	247.41	4.064	3833	61.4	3.5835
ÅÄ	11578	247.18	4.0636	2907	46.56	3.4634
Çá	11563	246.86	4.0631	4417	70.75	3.6451
Á¬	11517	245.87	4.0613	4484	71.82	3.6517
Íù	11516	245.85	4.0613	4269	68.38	3.6303
×é	11486	245.21	4.0602	3398	54.43	3.5312
Âú	11463	244.72	4.0593	4554	72.95	3.6584
Ôì	11461	244.68	4.0592	4064	65.1	3.609
µ¯	11460	244.66	4.0592	2815	45.09	3.4495
¾²	11447	244.38	4.0587	4110	65.83	3.6138
¹Ê	11435	244.12	4.0582	4136	66.25	3.6166
Îü	11420	243.8	4.0577	3718	59.55	3.5703
Î¹	11416	243.72	4.0575	3098	49.62	3.4911
¼¯	11403	243.44	4.057	5004	80.15	3.6993
¼«	11391	243.18	4.0566	4108	65.8	3.6136
½²	11383	243.01	4.0563	3926	62.89	3.594
¿é	11381	242.97	4.0562	3795	60.79	3.5792
È¤	11378	242.91	4.0561	4309	69.02	3.6344
Àà	11326	241.8	4.0541	3929	62.93	3.5943
Ñ½	11309	241.43	4.0534	2560	41.01	3.4082
Ï·	11294	241.11	4.0528	3737	59.86	3.5725
Ôø	11274	240.69	4.0521	4302	68.91	3.6337
ÈÝ	11265	240.49	4.0517	4542	72.75	3.6572
²½	11260	240.39	4.0515	4035	64.63	3.6058
Í¶	11258	240.34	4.0515	3012	48.25	3.4789
»¯	11248	240.13	4.0511	4087	65.47	3.6114
Î´	11246	240.09	4.051	4069	65.18	3.6095
Êø	11221	239.55	4.05	4420	70.8	3.6454
ÐÑ	11156	238.17	4.0475	4004	64.14	3.6025
Íþ	11142	237.87	4.047	3358	53.79	3.5261
°à	11120	237.4	4.0461	3608	57.79	3.5573
ÖÕ	11114	237.27	4.0459	4459	71.42	3.6492
²î	11112	237.23	4.0458	4558	73.01	3.6588
ÃÎ	11083	236.61	4.0447	3433	54.99	3.5357
Ó®	11052	235.95	4.0434	3021	48.39	3.4802
Ò©	11037	235.63	4.0429	3189	51.08	3.5037
µÏ	11033	235.54	4.0427	1687	27.02	3.2271
µê	11021	235.28	4.0422	3434	55.01	3.5358
Àö	11004	234.92	4.0416	2460	39.4	3.3909
Âô	10993	234.69	4.0411	3569	57.17	3.5525
ÏÔ	10978	234.37	4.0405	4352	69.71	3.6387
¼à	10947	233.71	4.0393	3250	52.06	3.5119
Í¼	10910	232.92	4.0378	3770	60.39	3.5763
°ë	10910	232.92	4.0378	4341	69.53	3.6376
Óï	10813	230.84	4.0339	3660	58.63	3.5635
¸¶	10729	229.05	4.0306	4134	66.22	3.6164
ÈÈ	10701	228.45	4.0294	3952	63.3	3.5968
ÅÅ	10684	228.09	4.0287	4047	64.82	3.6071
³þ	10683	228.07	4.0287	4307	68.99	3.6342
Íµ	10591	226.1	4.0249	3468	55.55	3.5401
¸Ò	10588	226.04	4.0248	4394	70.38	3.6429
ÓÍ	10553	225.29	4.0234	3172	50.81	3.5013
²Í	10547	225.17	4.0231	3567	57.14	3.5523
ÆÆ	10541	225.04	4.0229	4208	67.4	3.6241
À³	10510	224.38	4.0216	1734	27.78	3.239
±­	10466	223.44	4.0198	3556	56.96	3.551
ÊÐ	10453	223.16	4.0192	3571	57.2	3.5528
³Ç	10406	222.16	4.0173	3482	55.77	3.5418
ÍÛ	10366	221.3	4.0156	3251	52.07	3.512
È¨	10283	219.53	4.0121	3515	56.3	3.5459
Ä³	10247	218.76	4.0106	4129	66.14	3.6158
¼¤	10237	218.55	4.0102	4107	65.79	3.6135
Á¢	10194	217.63	4.0083	3980	63.75	3.5999
³Ì	10184	217.42	4.0079	3989	63.9	3.6009
ÒÁ	10181	217.35	4.0078	1532	24.54	3.1853
ÌÖ	10151	216.71	4.0065	4152	66.51	3.6183
Ôð	10100	215.62	4.0043	3928	62.92	3.5942
×ò	10063	214.83	4.0027	3799	60.85	3.5797
±Õ	10059	214.75	4.0026	3749	60.05	3.5739
Í¥	10044	214.43	4.0019	3197	51.21	3.5047
Âä	10041	214.36	4.0018	3666	58.72	3.5642
·¹	10037	214.28	4.0016	3683	58.99	3.5662
ÁÖ	9991	213.3	3.9996	2512	40.24	3.4
»»	9989	213.25	3.9995	4159	66.62	3.619
¼°	9979	213.04	3.9991	4072	65.23	3.6098
´¬	9979	213.04	3.9991	1838	29.44	3.2643
Õù	9959	212.61	3.9982	3469	55.57	3.5402
²Â	9953	212.48	3.998	3881	62.17	3.5889
Âå	9950	212.42	3.9978	2091	33.49	3.3204
¼¶	9893	211.2	3.9953	3733	59.79	3.5721
Ä·	9868	210.67	3.9942	1628	26.08	3.2117
À×	9848	210.24	3.9933	1653	26.48	3.2183
¿Ì	9844	210.16	3.9932	4038	64.68	3.6062
½¨	9772	208.62	3.99	3881	62.17	3.5889
ÍÅ	9748	208.11	3.9889	3384	54.2	3.5294
Íõ	9733	207.79	3.9882	2338	37.45	3.3688
¾ª	9696	207	3.9866	4110	65.83	3.6138
Ó­	9589	204.71	3.9818	3464	55.49	3.5396
¶Î	9577	204.46	3.9812	4069	65.18	3.6095
±ê	9572	204.35	3.981	3543	56.75	3.5494
¼ì	9493	202.66	3.9774	3111	49.83	3.4929
¸÷	9490	202.6	3.9773	3359	53.8	3.5262
Òå	9488	202.56	3.9772	3864	61.89	3.587
°Ù	9469	202.15	3.9763	3420	54.78	3.534
Ãñ	9468	202.13	3.9763	2882	46.16	3.4597
¹¦	9452	201.79	3.9755	3833	61.4	3.5835
Î¨	9451	201.77	3.9755	4282	68.59	3.6316
Ò¹	9438	201.49	3.9749	3703	59.31	3.5686
Ê¾	9413	200.96	3.9737	3948	63.24	3.5964
¿¿	9411	200.91	3.9736	3918	62.76	3.5931
ÊÍ	9356	199.74	3.9711	3826	61.28	3.5827
Á³	9350	199.61	3.9708	3804	60.93	3.5802
Òý	9297	198.48	3.9683	3908	62.6	3.592
Ôñ	9266	197.82	3.9669	3751	60.08	3.5741
ÒÉ	9259	197.67	3.9666	3685	59.03	3.5664
¸Ï	9252	197.52	3.9662	3989	63.9	3.6009
Á©	9242	197.31	3.9658	3542	56.74	3.5492
¶À	9203	196.47	3.9639	3906	62.57	3.5917
Àä	9199	196.39	3.9637	3680	58.95	3.5658
ÃÃ	9193	196.26	3.9635	2270	36.36	3.356
Â¥	9176	195.9	3.9627	3251	52.07	3.512
Æ¤	9160	195.55	3.9619	3182	50.97	3.5027
´æ	9155	195.45	3.9617	3669	58.77	3.5645
Á·	9125	194.81	3.9602	2695	43.17	3.4306
Äï	9115	194.59	3.9598	3046	48.79	3.4837
¶Ù	9106	194.4	3.9593	2738	43.86	3.4374
¶Ï	9088	194.02	3.9585	3966	63.53	3.5984
Éè	9056	193.33	3.9569	3473	55.63	3.5407
ËÉ	9051	193.23	3.9567	3698	59.23	3.568
²©	9033	192.84	3.9558	2070	33.16	3.316
ÖÃ	9009	192.33	3.9547	3777	60.5	3.5771
ÌÓ	9009	192.33	3.9547	3330	53.34	3.5224
¹Û	8971	191.52	3.9528	3496	56	3.5436
Í´	8963	191.35	3.9525	3611	57.84	3.5576
¿ñ	8951	191.09	3.9519	3777	60.5	3.5771
×ã	8917	190.37	3.9502	4092	65.55	3.6119
Âë	8906	190.13	3.9497	3244	51.96	3.5111
¿Ö	8905	190.11	3.9496	3576	57.28	3.5534
¼ª	8890	189.79	3.9489	1813	29.04	3.2584
Àú	8856	189.06	3.9472	3580	57.34	3.5539
Âý	8810	188.08	3.945	3115	49.9	3.4935
ÆÞ	8809	188.06	3.9449	2994	47.96	3.4763
É½	8779	187.42	3.9434	2648	42.42	3.4229
ÆÕ	8777	187.38	3.9433	2692	43.12	3.4301
¼Û	8767	187.16	3.9429	3598	57.63	3.5561
Ôª	8765	187.12	3.9428	2746	43.99	3.4387
½Ç	8735	186.48	3.9413	3624	58.05	3.5592
»³	8726	186.29	3.9408	3636	58.24	3.5606
´²	8706	185.86	3.9398	3350	53.66	3.525
°Â	8689	185.5	3.939	1701	27.25	3.2307
Ä£	8644	184.54	3.9367	2728	43.7	3.4358
Ñé	8642	184.5	3.9366	3225	51.66	3.5085
Ë÷	8632	184.28	3.9361	2778	44.5	3.4437
½Ö	8599	183.58	3.9344	3113	49.86	3.4932
°¬	8577	183.11	3.9333	1227	19.65	3.0888
ºô	8561	182.77	3.9325	3524	56.45	3.547
×£	8531	182.13	3.931	3539	56.69	3.5489
ÁÏ	8527	182.04	3.9308	3653	58.51	3.5626
ÐÝ	8504	181.55	3.9296	3614	57.89	3.558
Áé	8472	180.87	3.928	2941	47.11	3.4685
Óü	8440	180.18	3.9263	2651	42.46	3.4234
¾ç	8407	179.48	3.9246	2716	43.5	3.4339
ÂÒ	8384	178.99	3.9235	3862	61.86	3.5868
Õ¹	8372	178.73	3.9228	3512	56.26	3.5456
°å	8354	178.35	3.9219	3278	52.51	3.5156
³Ð	8322	177.66	3.9202	3708	59.39	3.5691
Ôò	8312	177.45	3.9197	3735	59.83	3.5723
¹Ë	8298	177.15	3.919	3735	59.83	3.5723
Éî	8271	176.58	3.9176	3725	59.67	3.5711
²ú	8264	176.43	3.9172	3345	53.58	3.5244
Ï´	8220	175.49	3.9149	3333	53.39	3.5228
Õþ	8186	174.76	3.9131	2546	40.78	3.4059
ÃÔ	8172	174.46	3.9123	3516	56.32	3.546
Áì	8170	174.42	3.9122	3231	51.75	3.5093
Îç	8167	174.36	3.9121	3507	56.17	3.5449
ÄÉ	8151	174.01	3.9112	2009	32.18	3.303
»Ñ	8144	173.86	3.9108	3142	50.33	3.4972
¾ß	8138	173.74	3.9105	3540	56.7	3.549
ÍË	8121	173.37	3.9096	3318	53.15	3.5209
¸£	8073	172.35	3.907	2784	44.59	3.4447
Ï°	8048	171.81	3.9057	3405	54.54	3.5321
ÃØ	8043	171.71	3.9054	3236	51.83	3.51
ÄÌ	8037	171.58	3.9051	2250	36.04	3.3522
Óö	8029	171.41	3.9047	3740	59.91	3.5729
Ö°	8028	171.39	3.9046	3292	52.73	3.5175
¼Ü	8023	171.28	3.9043	3150	50.46	3.4983
¼´	8012	171.05	3.9037	3733	59.79	3.5721
Í¦	8004	170.88	3.9033	3446	55.2	3.5373
Ê·	8002	170.83	3.9032	2553	40.89	3.4071
¸º	7980	170.36	3.902	3629	58.13	3.5598
Ç§	7954	169.81	3.9006	3234	51.8	3.5097
ÍÑ	7945	169.62	3.9001	3645	58.39	3.5617
Èð	7937	169.45	3.8997	1207	19.33	3.0817
±³	7930	169.3	3.8993	3635	58.23	3.5605
½ö	7927	169.23	3.8991	3005	48.13	3.4778
×·	7908	168.83	3.8981	3369	53.96	3.5275
Â×	7904	168.74	3.8978	1839	29.46	3.2646
Õ¨	7886	168.36	3.8969	2121	33.97	3.3265
×Ê	7880	168.23	3.8965	3164	50.68	3.5002
»­	7877	168.16	3.8964	2385	38.2	3.3775
×Ù	7876	168.14	3.8963	2631	42.14	3.4201
Éä	7866	167.93	3.8958	2572	41.2	3.4103
Æú	7845	167.48	3.8946	3495	55.98	3.5434
Éµ	7842	167.42	3.8944	3381	54.16	3.529
²Ø	7826	167.08	3.8935	3243	51.95	3.5109
Æ¨	7805	166.63	3.8924	2701	43.26	3.4315
ÇÆ	7800	166.52	3.8921	2578	41.29	3.4113
ÐÞ	7799	166.5	3.892	2885	46.21	3.4601
Ê¬	7786	166.22	3.8913	2176	34.86	3.3377
ÎÅ	7786	166.22	3.8913	3254	52.12	3.5124
¹²	7769	165.86	3.8904	3605	57.74	3.5569
¶®	7758	165.62	3.8897	3374	54.04	3.5281
µÙ	7727	164.96	3.888	1187	19.01	3.0745
Î£	7715	164.71	3.8873	3390	54.3	3.5302
×¨	7712	164.64	3.8872	3526	56.48	3.5473
´ô	7712	164.64	3.8872	3296	52.8	3.518
½é	7696	164.3	3.8863	3610	57.82	3.5575
Èø	7690	164.17	3.8859	1870	29.95	3.2718
Ä§	7645	163.21	3.8834	2101	33.65	3.3224
¼±	7604	162.34	3.881	3539	56.69	3.5489
Åö	7601	162.27	3.8809	3551	56.88	3.5504
Éõ	7600	162.25	3.8808	3647	58.42	3.5619
¸â	7583	161.89	3.8798	3316	53.12	3.5206
¿à	7563	161.46	3.8787	3390	54.3	3.5302
Äî	7530	160.76	3.8768	3418	54.75	3.5338
ÊÊ	7527	160.69	3.8766	3617	57.94	3.5583
»ª	7527	160.69	3.8766	2428	38.89	3.3852
³å	7521	160.56	3.8763	3232	51.77	3.5095
Æ­	7521	160.56	3.8763	3183	50.99	3.5028
Ñá	7519	160.52	3.8762	3429	54.93	3.5352
ÐÍ	7502	160.16	3.8752	3126	50.07	3.495
Âó	7500	160.12	3.8751	1630	26.11	3.2122
ËÆ	7493	159.97	3.8747	3653	58.51	3.5626
ºì	7485	159.8	3.8742	3015	48.29	3.4793
Öµ	7459	159.24	3.8727	3617	57.94	3.5583
½Å	7454	159.13	3.8724	3315	53.1	3.5205
Áù	7439	158.81	3.8715	3167	50.73	3.5006
Ä±	7434	158.71	3.8712	2505	40.12	3.3988
Ì×	7409	158.17	3.8698	3376	54.08	3.5284
¿­	7371	157.36	3.8675	1051	16.83	3.0216
ÖÚ	7370	157.34	3.8675	2810	45.01	3.4487
Ô¤	7358	157.08	3.8668	3293	52.75	3.5176
¼Ê	7355	157.02	3.8666	3334	53.4	3.523
ÔÛ	7352	156.96	3.8664	1727	27.66	3.2373
²¨	7341	156.72	3.8658	2154	34.5	3.3332
ÎÀ	7327	156.42	3.8649	2498	40.01	3.3976
ÁÄ	7323	156.34	3.8647	3022	48.41	3.4803
Ñø	7312	156.1	3.864	3148	50.42	3.498
µ¼	7275	155.31	3.8618	3089	49.48	3.4898
ÂÇ	7270	155.21	3.8615	3425	54.86	3.5347
Ë½	7253	154.84	3.8605	3390	54.3	3.5302
´÷	7245	154.67	3.86	2517	40.32	3.4009
»Ù	7225	154.24	3.8588	3193	51.15	3.5042
Óã	7224	154.22	3.8588	2253	36.09	3.3528
¹ö	7213	153.99	3.8581	2776	44.47	3.4434
Ö¾	7203	153.78	3.8575	2730	43.73	3.4362
ÔÓ	7200	153.71	3.8573	3053	48.9	3.4847
¾Ó	7197	153.65	3.8572	3364	53.88	3.5269
´Ê	7178	153.24	3.856	2902	46.48	3.4627
Ê³	7168	153.03	3.8554	3036	48.63	3.4823
Åµ	7138	152.39	3.8536	2116	33.89	3.3255
¶Á	7138	152.39	3.8536	2915	46.69	3.4646
Îó	7098	151.53	3.8511	3484	55.81	3.5421
Èö	7095	151.47	3.851	2856	45.75	3.4558
Í»	7044	150.38	3.8478	3541	56.72	3.5491
Å£	7043	150.36	3.8478	2611	41.82	3.4168
¹Ý	7030	150.08	3.847	2583	41.37	3.4121
¹æ	7030	150.08	3.847	3128	50.1	3.4953
Åã	7005	149.55	3.8454	3000	48.05	3.4771
ÖÝ	6997	149.38	3.8449	2417	38.72	3.3833
Èâ	6996	149.36	3.8448	2890	46.29	3.4609
ÐÎ	6994	149.31	3.8447	3268	52.35	3.5143
Ò®	6967	148.74	3.843	1984	31.78	3.2975
Ð×	6967	148.74	3.843	1827	29.26	3.2617
É­	6955	148.48	3.8423	1687	27.02	3.2271
ÉÌ	6928	147.9	3.8406	3092	49.53	3.4902
¼Í	6916	147.65	3.8399	3060	49.01	3.4857
ÀË	6911	147.54	3.8395	3082	49.37	3.4888
Ê¯	6896	147.22	3.8386	2320	37.16	3.3655
Ë³	6884	146.96	3.8378	3621	58	3.5588
¾Ù	6853	146.3	3.8359	3252	52.09	3.5122
°´	6831	145.83	3.8345	3244	51.96	3.5111
ÂÃ	6759	144.3	3.8299	2723	43.62	3.435
Å¬	6731	143.7	3.8281	3101	49.67	3.4915
¼á	6717	143.4	3.8272	3304	52.92	3.519
²â	6709	143.23	3.8267	2622	42	3.4186
Ãâ	6707	143.19	3.8265	2975	47.65	3.4735
à¸	6700	143.04	3.8261	1527	24.46	3.1838
Ë¿	6698	142.99	3.8259	2119	33.94	3.3261
Á¾	6671	142.42	3.8242	2451	39.26	3.3893
ÇÇ	6652	142.01	3.823	975	15.62	2.989
·À	6640	141.76	3.8222	2769	44.35	3.4423
¾ä	6640	141.76	3.8222	3467	55.53	3.54
Ó¡	6629	141.52	3.8214	2844	45.56	3.4539
Áµ	6628	141.5	3.8214	2308	36.97	3.3632
Âê	6597	140.84	3.8193	1277	20.45	3.1062
¸¥	6595	140.8	3.8192	1092	17.49	3.0382
¼¾	6585	140.58	3.8186	3829	61.33	3.5831
ÑÏ	6568	140.22	3.8174	3450	55.26	3.5378
ÍÆ	6553	139.9	3.8164	3138	50.26	3.4967
²®	6525	139.3	3.8146	1421	22.76	3.1526
Àò	6520	139.19	3.8142	749	12	2.8745
Îä	6516	139.11	3.814	2026	32.45	3.3066
Ê¤	6512	139.02	3.8137	2516	40.3	3.4007
Ã«	6487	138.49	3.812	2867	45.92	3.4574
Ñ¹	6483	138.4	3.8118	3051	48.87	3.4844
°Ü	6462	137.96	3.8104	2819	45.15	3.4501
¾¿	6461	137.93	3.8103	2885	46.21	3.4601
ÆÀ	6455	137.81	3.8099	1940	31.07	3.2878
ÎÝ	6385	136.31	3.8052	2805	44.93	3.4479
Ë«	6381	136.23	3.8049	3073	49.22	3.4876
ÑÀ	6365	135.88	3.8038	2412	38.64	3.3824
¶·	6328	135.1	3.8013	2421	38.78	3.384
¼¦	6321	134.95	3.8008	2270	36.36	3.356
Éó	6285	134.18	3.7983	1853	29.68	3.2679
ÄÏ	6276	133.98	3.7977	2137	34.23	3.3298
ËÙ	6275	133.96	3.7976	2771	44.39	3.4426
´À	6273	133.92	3.7975	2983	47.78	3.4747
ÕÉ	6238	133.17	3.795	2281	36.54	3.3581
ÊØ	6235	133.11	3.7948	2912	46.64	3.4642
»ñ	6234	133.09	3.7948	2954	47.32	3.4704
°Ë	6222	132.83	3.7939	2982	47.77	3.4745
ÖÂ	6199	132.34	3.7923	3135	50.22	3.4962
Ï¸	6194	132.23	3.792	3146	50.39	3.4978
ÀÕ	6193	132.21	3.7919	1548	24.8	3.1898
³Æ	6188	132.11	3.7916	3222	51.61	3.5081
Ëþ	6158	131.47	3.7894	1510	24.19	3.179
¶ª	6145	131.19	3.7885	3108	49.78	3.4925
±ù	6145	131.19	3.7885	2393	38.33	3.3789
Ì¬	6133	130.93	3.7877	3124	50.04	3.4947
ÏÅ	6127	130.8	3.7872	3159	50.6	3.4995
¹Å	6114	130.53	3.7863	2330	37.32	3.3674
Íö	6086	129.93	3.7843	2549	40.83	3.4064
×´	6080	129.8	3.7839	2974	47.64	3.4733
Â³	6037	128.88	3.7808	1570	25.15	3.1959
ÁÆ	6031	128.75	3.7804	2101	33.65	3.3224
²Ù	6027	128.67	3.7801	2147	34.39	3.3318
ÒÅ	5967	127.39	3.7758	2963	47.46	3.4717
ÅÐ	5960	127.24	3.7752	2391	38.3	3.3786
Ïì	5955	127.13	3.7749	3163	50.66	3.5001
Íø	5948	126.98	3.7744	2424	38.83	3.3845
Ïä	5936	126.73	3.7735	2454	39.31	3.3899
»õ	5929	126.58	3.773	2493	39.93	3.3967
Î§	5906	126.09	3.7713	3199	51.24	3.505
Ç©	5898	125.92	3.7707	2456	39.34	3.3902
ÅÆ	5872	125.36	3.7688	2453	39.29	3.3897
»§	5836	124.59	3.7661	2504	40.11	3.3986
Ñ°	5832	124.51	3.7658	3015	48.29	3.4793
ÖÊ	5831	124.48	3.7657	2698	43.22	3.431
¹©	5801	123.84	3.7635	2865	45.89	3.4571
½±	5791	123.63	3.7628	2201	35.26	3.3426
´ü	5787	123.55	3.7625	2741	43.91	3.4379
ºú	5787	123.55	3.7625	2648	42.42	3.4229
Ôà	5786	123.52	3.7624	2507	40.16	3.3992
ÌÃ	5777	123.33	3.7617	2408	38.57	3.3817
Âü	5771	123.2	3.7613	1386	22.2	3.1418
Ð§	5768	123.14	3.761	2978	47.7	3.4739
Â¶	5762	123.01	3.7606	2682	42.96	3.4285
Ìæ	5759	122.95	3.7603	2859	45.8	3.4562
ÄÈ	5756	122.88	3.7601	925	14.82	2.9661
×ù	5753	122.82	3.7599	2733	43.78	3.4366
Ô°	5748	122.71	3.7595	2335	37.4	3.3683
Óµ	5738	122.5	3.7588	2956	47.35	3.4707
¾¦	5729	122.31	3.7581	2783	44.58	3.4445
Ã°	5729	122.31	3.7581	3128	50.1	3.4953
Ìð	5726	122.24	3.7579	2432	38.96	3.386
¹É	5724	122.2	3.7577	2489	39.87	3.396
Ïã	5724	122.2	3.7577	2395	38.36	3.3793
±Ê	5687	121.41	3.7549	2641	42.3	3.4218
É³	5683	121.33	3.7546	2202	35.27	3.3428
ÈÅ	5673	121.11	3.7538	3020	48.37	3.48
Ìô	5673	121.11	3.7538	2543	40.73	3.4053
¹Ã	5640	120.41	3.7513	2143	34.33	3.331
±¬	5612	119.81	3.7491	2213	35.45	3.345
Õò	5601	119.57	3.7483	2096	33.57	3.3214
±©	5596	119.47	3.7479	2745	43.97	3.4385
À§	5538	118.23	3.7434	3018	48.34	3.4797
Ïî	5537	118.21	3.7433	2441	39.1	3.3876
¸Å	5532	118.1	3.7429	2937	47.04	3.4679
Ä¦	5516	117.76	3.7416	1726	27.65	3.237
Ëä	5507	117.57	3.7409	3018	48.34	3.4797
Å¦	5492	117.25	3.7397	1729	27.7	3.2378
Ïí	5485	117.1	3.7392	2894	46.36	3.4615
Åä	5475	116.88	3.7384	2836	45.43	3.4527
¼£	5466	116.69	3.7377	2504	40.11	3.3986
µÇ	5456	116.48	3.7369	2163	34.65	3.3351
µ®	5446	116.27	3.7361	1280	20.5	3.1072
¾¹	5425	115.82	3.7344	2934	47	3.4675
Êå	5419	115.69	3.7339	1102	17.65	3.0422
²¶	5410	115.5	3.7332	2322	37.19	3.3659
¶Ä	5398	115.24	3.7322	2151	34.45	3.3326
×è	5382	114.9	3.7309	2686	43.02	3.4291
²Ê	5381	114.88	3.7309	2196	35.18	3.3416
°á	5365	114.54	3.7296	2351	37.66	3.3713
Êô	5358	114.39	3.729	2835	45.41	3.4526
ÕÐ	5342	114.05	3.7277	2963	47.46	3.4717
ÆÅ	5323	113.64	3.7262	2070	33.16	3.316
ÇÉ	5321	113.6	3.726	2676	42.86	3.4275
¹Ç	5311	113.38	3.7252	2149	34.42	3.3322
Èû	5309	113.34	3.725	1986	31.81	3.298
Ê£	5308	113.32	3.7249	2940	47.09	3.4683
¿á	5303	113.21	3.7245	2527	40.48	3.4026
·È	5293	113	3.7237	2224	35.62	3.3471
¿Î	5285	112.83	3.723	2073	33.21	3.3166
ÑÌ	5276	112.64	3.7223	2085	33.4	3.3191
Éã	5261	112.32	3.7211	1720	27.55	3.2355
·â	5258	112.25	3.7208	2348	37.61	3.3707
¿§	5252	112.12	3.7203	2205	35.32	3.3434
µÍ	5249	112.06	3.7201	2871	45.99	3.458
¼¼	5233	111.72	3.7188	2455	39.32	3.3901
³Ù	5227	111.59	3.7183	2800	44.85	3.4472
Ö½	5221	111.46	3.7178	2486	39.82	3.3955
ÉÕ	5192	110.84	3.7153	2325	37.24	3.3664
Î¯	5183	110.65	3.7146	1420	22.75	3.1523
°µ	5176	110.5	3.714	2561	41.02	3.4084
×ó	5160	110.16	3.7126	2484	39.79	3.3952
Êä	5154	110.03	3.7121	2263	36.25	3.3547
Çú	5121	109.33	3.7094	1939	31.06	3.2876
ÈÔ	5117	109.24	3.709	2687	43.04	3.4293
Ñµ	5113	109.16	3.7087	2258	36.17	3.3537
½è	5113	109.16	3.7087	2775	44.45	3.4433
ÈÓ	5106	109.01	3.7081	2558	40.97	3.4079
ÉÆ	5091	108.69	3.7068	2459	39.39	3.3908
Éç	5084	108.54	3.7062	2301	36.86	3.3619
ÂÖ	5082	108.49	3.706	2450	39.24	3.3892
¶¥	5080	108.45	3.7059	2608	41.77	3.4163
´Ï	5073	108.3	3.7053	2712	43.44	3.4333
Ðã	5062	108.07	3.7043	1832	29.34	3.2629
µ¶	4999	106.72	3.6989	1946	31.17	3.2891
Äª	4987	106.47	3.6978	1457	23.34	3.1635
ÍÈ	4983	106.38	3.6975	2331	37.34	3.3675
×å	4959	105.87	3.6954	1791	28.69	3.2531
Ð¬	4954	105.76	3.695	1958	31.36	3.2918
±ø	4945	105.57	3.6942	1377	22.06	3.1389
Ëø	4940	105.46	3.6937	2372	37.99	3.3751
ÄÝ	4937	105.4	3.6935	776	12.43	2.8899
Òì	4933	105.31	3.6931	2572	41.2	3.4103
ÊÄ	4929	105.23	3.6928	2586	41.42	3.4126
Ê÷	4925	105.14	3.6924	1935	30.99	3.2867
Ä¾	4924	105.12	3.6923	1858	29.76	3.269
ÇÀ	4907	104.76	3.6908	2171	34.77	3.3367
µµ	4903	104.67	3.6905	2156	34.53	3.3336
¹Í	4898	104.57	3.69	2043	32.72	3.3103
¹ã	4896	104.52	3.6898	2021	32.37	3.3056
µ¤	4890	104.4	3.6893	899	14.4	2.9538
Òø	4885	104.29	3.6889	1700	27.23	3.2304
¾µ	4884	104.27	3.6888	2163	34.65	3.3351
Èº	4880	104.18	3.6884	2586	41.42	3.4126
Ì¹	4880	104.18	3.6884	1968	31.52	3.294
ºº	4874	104.05	3.6879	1677	26.86	3.2245
ÍÁ	4871	103.99	3.6876	2067	33.11	3.3153
¶Ì	4871	103.99	3.6876	2593	41.53	3.4138
°é	4854	103.63	3.6861	2410	38.6	3.382
²¥	4854	103.63	3.6861	1887	30.23	3.2758
»·	4848	103.5	3.6856	2314	37.07	3.3644
ºÞ	4848	103.5	3.6856	2413	38.65	3.3826
ÒÆ	4845	103.43	3.6853	2333	37.37	3.3679
±à	4831	103.14	3.684	2028	32.48	3.3071
ÎÂ	4828	103.07	3.6838	2263	36.25	3.3547
´Ì	4820	102.9	3.683	2472	39.6	3.393
ºÁ	4785	102.15	3.6799	2677	42.88	3.4276
ÓÒ	4783	102.11	3.6797	2333	37.37	3.3679
Ò°	4775	101.94	3.679	2186	35.02	3.3397
¿Þ	4774	101.92	3.6789	2152	34.47	3.3328
±é	4770	101.83	3.6785	2804	44.91	3.4478
¿â	4752	101.45	3.6769	1740	27.87	3.2405
´î	4736	101.11	3.6754	2269	36.34	3.3558
¿µ	4721	100.79	3.674	2010	32.2	3.3032
Ö¢	4689	100.1	3.6711	1895	30.35	3.2776
ÈÙ	4688	100.08	3.671	2245	35.96	3.3512
³ä	4670	99.7	3.6693	2722	43.6	3.4349
´´	4667	99.63	3.669	2384	38.19	3.3773
³¢	4665	99.59	3.6689	2254	36.1	3.353
ÁÐ	4646	99.19	3.6671	2129	34.1	3.3282
±Ï	4624	98.72	3.665	2174	34.82	3.3373
°ã	4611	98.44	3.6638	2632	42.16	3.4203
¾Û	4585	97.88	3.6613	2261	36.22	3.3543
ÀÍ	4575	97.67	3.6604	2048	32.8	3.3113
¹¥	4562	97.39	3.6592	1811	29.01	3.2579
ÈÌ	4557	97.29	3.6587	2538	40.65	3.4045
ÊÆ	4547	97.07	3.6577	2247	35.99	3.3516
×ð	4525	96.6	3.6556	2364	37.87	3.3736
ÎÇ	4521	96.52	3.6552	1940	31.07	3.2878
ÌÀ	4519	96.48	3.655	1177	18.85	3.0708
ÓÅ	4514	96.37	3.6546	2293	36.73	3.3604
¾³	4514	96.37	3.6546	2534	40.59	3.4038
ÃÉ	4498	96.03	3.653	1522	24.38	3.1824
Å¼	4495	95.96	3.6527	1647	26.38	3.2167
Êì	4472	95.47	3.6505	2741	43.91	3.4379
Óª	4472	95.47	3.6505	1997	31.99	3.3004
ËÕ	4462	95.26	3.6495	1471	23.56	3.1676
Ò¯	4461	95.24	3.6494	1090	17.46	3.0374
Î¢	4453	95.07	3.6487	2379	38.11	3.3764
°£	4434	94.66	3.6468	921	14.75	2.9643
³é	4423	94.43	3.6457	2177	34.87	3.3379
¸Ç	4414	94.23	3.6448	2045	32.76	3.3107
µÆ	4413	94.21	3.6447	2141	34.29	3.3306
É¯	4402	93.98	3.6437	850	13.62	2.9294
¸®	4402	93.98	3.6437	1737	27.82	3.2398
Í¸	4390	93.72	3.6425	2613	41.85	3.4171
»ê	4389	93.7	3.6424	1569	25.13	3.1956
ÒÕ	4389	93.7	3.6424	1868	29.92	3.2714
ÕÆ	4370	93.29	3.6405	2366	37.9	3.374
É¶	4369	93.27	3.6404	1530	24.51	3.1847
Éý	4362	93.12	3.6397	2162	34.63	3.3349
¿ã	4360	93.08	3.6395	1938	31.04	3.2874
ÁÙ	4358	93.04	3.6393	2471	39.58	3.3929
ÖÇ	4349	92.85	3.6384	2207	35.35	3.3438
ÅÌ	4299	91.78	3.6334	2302	36.87	3.3621
ÑÐ	4263	91.01	3.6297	1882	30.15	3.2746
·Æ	4253	90.8	3.6287	944	15.12	2.975
¹é	4235	90.41	3.6269	2611	41.82	3.4168
×²	4230	90.31	3.6263	2035	32.6	3.3086
Òþ	4229	90.28	3.6262	2326	37.26	3.3666
¸½	4227	90.24	3.626	2467	39.52	3.3922
ËÑ	4219	90.07	3.6252	1850	29.63	3.2672
°Ú	4215	89.99	3.6248	2296	36.78	3.361
É¢	4211	89.9	3.6244	2351	37.66	3.3713
Ñô	4200	89.66	3.6232	2035	32.6	3.3086
Ð­	4191	89.47	3.6223	2180	34.92	3.3385
×â	4187	89.39	3.6219	1662	26.62	3.2206
Ì©	4164	88.9	3.6195	977	15.65	2.9899
µº	4154	88.68	3.6185	1273	20.39	3.1048
½¡	4146	88.51	3.6176	2092	33.51	3.3206
±ý	4137	88.32	3.6167	1695	27.15	3.2292
½Ï	4137	88.32	3.6167	2520	40.37	3.4014
±Ü	4134	88.26	3.6164	2322	37.19	3.3659
Ã¨	4131	88.19	3.6161	1385	22.18	3.1414
Æß	4094	87.4	3.6121	2179	34.9	3.3383
²Ë	4069	86.87	3.6095	1930	30.91	3.2856
ÌÇ	4066	86.8	3.6092	1791	28.69	3.2531
³Õ	4061	86.7	3.6086	2079	33.3	3.3179
¸»	4061	86.7	3.6086	1996	31.97	3.3002
½µ	4045	86.36	3.6069	2009	32.18	3.303
Á¯	4027	85.97	3.605	2368	37.93	3.3744
¼È	4023	85.89	3.6046	2630	42.13	3.42
Ö¯	4022	85.86	3.6044	1760	28.19	3.2455
Ö´	4020	85.82	3.6042	2203	35.29	3.343
½ä	4018	85.78	3.604	1713	27.44	3.2338
·ð	4016	85.74	3.6038	1422	22.78	3.1529
¿¹	4009	85.59	3.603	2057	32.95	3.3132
±¿	3993	85.25	3.6013	1923	30.8	3.284
º½	3991	85.2	3.6011	1228	19.67	3.0892
Ãî	3967	84.69	3.5985	2293	36.73	3.3604
Âõ	3964	84.63	3.5981	952	15.25	2.9786
¶ú	3964	84.63	3.5981	2129	34.1	3.3282
³×	3958	84.5	3.5975	1626	26.05	3.2111
Ðû	3934	83.99	3.5948	2131	34.13	3.3286
ÀÃ	3934	83.99	3.5948	2296	36.78	3.361
Ãë	3925	83.79	3.5938	1916	30.69	3.2824
¹Ò	3913	83.54	3.5925	2279	36.5	3.3577
ÅÔ	3900	83.26	3.5911	2429	38.91	3.3854
ÓÂ	3885	82.94	3.5894	1988	31.84	3.2984
Ô¿	3867	82.56	3.5874	1583	25.36	3.1995
±¯	3867	82.56	3.5874	2233	35.77	3.3489
¸¾	3850	82.19	3.5855	1922	30.79	3.2838
È¦	3847	82.13	3.5851	2045	32.76	3.3107
¾´	3844	82.06	3.5848	2029	32.5	3.3073
¾¢	3832	81.81	3.5834	2366	37.9	3.374
ÅÁ	3830	81.77	3.5832	903	14.46	2.9557
²Ý	3811	81.36	3.581	1987	31.83	3.2982
×í	3811	81.36	3.581	1967	31.51	3.2938
°ó	3810	81.34	3.5809	1523	24.4	3.1827
²ã	3807	81.27	3.5806	1932	30.95	3.286
³³	3805	81.23	3.5804	2106	33.73	3.3235
Áú	3798	81.08	3.5796	1373	21.99	3.1377
»Ó	3793	80.98	3.579	1836	29.41	3.2639
·Ü	3781	80.72	3.5776	2163	34.65	3.3351
Òä	3781	80.72	3.5776	1785	28.59	3.2516
ÕÛ	3775	80.59	3.5769	2260	36.2	3.3541
±Ë	3774	80.57	3.5768	1561	25	3.1934
Ä©	3773	80.55	3.5767	2092	33.51	3.3206
±±	3768	80.44	3.5761	1709	27.37	3.2327
¾°	3764	80.36	3.5756	2168	34.73	3.3361
ÎÖ	3761	80.29	3.5753	706	11.31	2.8488
·Ï	3755	80.16	3.5746	2188	35.05	3.34
¸±	3750	80.06	3.574	1927	30.87	3.2849
Ä¬	3743	79.91	3.5732	1686	27.01	3.2269
Ìú	3741	79.87	3.573	1751	28.05	3.2433
³õ	3740	79.84	3.5729	2222	35.59	3.3467
Ñ©	3731	79.65	3.5718	1444	23.13	3.1596
Íß	3721	79.44	3.5707	982	15.73	2.9921
ËØ	3715	79.31	3.57	1856	29.73	3.2686
½û	3705	79.1	3.5688	2055	32.92	3.3128
³Ï	3699	78.97	3.5681	2116	33.89	3.3255
»Æ	3694	78.86	3.5675	1838	29.44	3.2643
µÐ	3691	78.8	3.5671	1672	26.78	3.2232
ÏÄ	3691	78.8	3.5671	1369	21.93	3.1364
¹ó	3682	78.61	3.5661	2110	33.8	3.3243
Å·	3677	78.5	3.5655	1135	18.18	3.055
µ©	3661	78.16	3.5636	2154	34.5	3.3332
ÒÀ	3656	78.05	3.563	2101	33.65	3.3224
ÁÂ	3654	78.01	3.5628	1982	31.75	3.2971
×À	3653	77.99	3.5626	2054	32.9	3.3126
ÐÛ	3641	77.73	3.5612	1657	26.54	3.2193
¶¡	3640	77.71	3.5611	1389	22.25	3.1427
Êæ	3635	77.6	3.5605	2153	34.49	3.333
·Û	3634	77.58	3.5604	1755	28.11	3.2443
¾É	3630	77.5	3.5599	2128	34.09	3.328
³¯	3629	77.47	3.5598	1990	31.88	3.2989
Ìü	3620	77.28	3.5587	1919	30.74	3.2831
¹§	3614	77.15	3.558	1838	29.44	3.2643
Æû	3608	77.03	3.5573	1763	28.24	3.2463
²¹	3604	76.94	3.5568	2220	35.56	3.3464
Í½	3604	76.94	3.5568	1711	27.41	3.2333
ÉÔ	3604	76.94	3.5568	2125	34.04	3.3274
Ò¡	3589	76.62	3.555	1627	26.06	3.2114
¶ã	3583	76.49	3.5542	2051	32.85	3.312
´°	3573	76.28	3.553	1897	30.39	3.2781
Ô´	3568	76.17	3.5524	1971	31.57	3.2947
À¶	3564	76.09	3.5519	1680	26.91	3.2253
ÕÂ	3560	76	3.5514	1697	27.18	3.2297
Ãð	3546	75.7	3.5497	1798	28.8	3.2548
ÌÛ	3529	75.34	3.5477	1772	28.38	3.2485
¹Â	3526	75.28	3.5473	1929	30.9	3.2853
»¬	3523	75.21	3.5469	1700	27.23	3.2304
Ëé	3520	75.15	3.5465	1954	31.3	3.2909
Èõ	3499	74.7	3.5439	2087	33.43	3.3195
×Ð	3497	74.66	3.5437	1930	30.91	3.2856
¿î	3486	74.42	3.5423	1729	27.7	3.2378
¾Ü	3485	74.4	3.5422	2125	34.04	3.3274
ºÓ	3471	74.1	3.5405	1428	22.87	3.1547
Îé	3454	73.74	3.5383	1102	17.65	3.0422
ÎÆ	3451	73.67	3.5379	1396	22.36	3.1449
³ô	3448	73.61	3.5376	1812	29.02	3.2582
»Ã	3425	73.12	3.5347	1665	26.67	3.2214
Í¯	3421	73.03	3.5342	1663	26.64	3.2209
º²	3415	72.91	3.5334	630	10.09	2.7993
ÉÁ	3410	72.8	3.5328	1682	26.94	3.2258
²Ð	3409	72.78	3.5326	2067	33.11	3.3153
Äñ	3408	72.76	3.5325	1509	24.17	3.1787
Æï	3392	72.42	3.5305	1203	19.27	3.0803
·­	3382	72.2	3.5292	2072	33.19	3.3164
ÖÞ	3381	72.18	3.529	1510	24.19	3.179
Éª	3364	71.82	3.5269	627	10.04	2.7973
³Á	3347	71.45	3.5247	1974	31.62	3.2953
¶ö	3336	71.22	3.5232	1872	29.99	3.2723
ÔÒ	3336	71.22	3.5232	2036	32.61	3.3088
»¥	3335	71.2	3.5231	2059	32.98	3.3137
¾í	3334	71.18	3.523	1875	30.03	3.273
ÍÏ	3331	71.11	3.5226	1966	31.49	3.2936
¹Ï	3315	70.77	3.5205	1838	29.44	3.2643
Àý	3309	70.64	3.5197	2015	32.28	3.3043
²Æ	3305	70.56	3.5192	1627	26.06	3.2114
Æ¿	3303	70.52	3.5189	1772	28.38	3.2485
Ç½	3300	70.45	3.5185	1743	27.92	3.2413
È­	3299	70.43	3.5184	959	15.36	2.9818
ÀÎ	3297	70.39	3.5181	1700	27.23	3.2304
µä	3276	69.94	3.5153	1798	28.8	3.2548
À¬	3274	69.9	3.5151	1775	28.43	3.2492
È¾	3274	69.9	3.5151	1515	24.27	3.1804
Âþ	3273	69.87	3.5149	1750	28.03	3.243
´¥	3269	69.79	3.5144	1977	31.67	3.296
Ð²	3269	69.79	3.5144	1830	29.31	3.2625
»ø	3267	69.75	3.5141	1773	28.4	3.2487
Ê©	3264	69.68	3.5138	1858	29.76	3.269
ÐØ	3264	69.68	3.5138	1767	28.3	3.2472
Òõ	3255	69.49	3.5126	1785	28.59	3.2516
ÔÐ	3253	69.45	3.5123	1201	19.24	3.0795
ÈÇ	3253	69.45	3.5123	2086	33.41	3.3193
Ó²	3248	69.34	3.5116	1855	29.71	3.2683
´þ	3247	69.32	3.5115	1659	26.57	3.2198
Ïú	3241	69.19	3.5107	1756	28.13	3.2445
°î	3240	69.17	3.5105	1166	18.68	3.0667
½Ù	3238	69.13	3.5103	1243	19.91	3.0945
Ï®	3233	69.02	3.5096	1505	24.11	3.1775
Óý	3232	69	3.5095	1730	27.71	3.238
³æ	3228	68.91	3.5089	1231	19.72	3.0903
ÏÓ	3209	68.51	3.5064	1434	22.97	3.1565
ÀÛ	3208	68.49	3.5062	1915	30.67	3.2822
²À	3202	68.36	3.5054	1495	23.95	3.1746
ÎÕ	3193	68.17	3.5042	2002	32.07	3.3015
Óê	3189	68.08	3.5037	1432	22.94	3.1559
È±	3186	68.02	3.5032	2037	32.63	3.309
ÁÕ	3183	67.95	3.5028	470	7.53	2.6721
Ä«	3159	67.44	3.4995	1156	18.52	3.063
ÆÈ	3159	67.44	3.4995	2043	32.72	3.3103
²É	3150	67.25	3.4983	1855	29.71	3.2683
±²	3145	67.14	3.4976	2042	32.71	3.3101
ÏÝ	3142	67.08	3.4972	1934	30.98	3.2865
µ¸	3141	67.06	3.4971	672	10.76	2.8274
ÏÞ	3137	66.97	3.4965	1969	31.54	3.2942
¾Þ	3124	66.69	3.4947	1754	28.1	3.244
±«	3122	66.65	3.4944	436	6.98	2.6395
Õë	3118	66.57	3.4939	1732	27.74	3.2385
ÑÅ	3113	66.46	3.4932	1185	18.98	3.0737
×È	3109	66.37	3.4926	756	12.11	2.8785
Î²	3109	66.37	3.4926	1822	29.18	3.2605
Çà	3107	66.33	3.4923	1652	26.46	3.218
Ï¯	3105	66.29	3.4921	1623	26	3.2103
±Æ	3090	65.97	3.49	1962	31.43	3.2927
ÓÌ	3086	65.88	3.4894	1263	20.23	3.1014
°ç	3077	65.69	3.4881	1775	28.43	3.2492
ÔÞ	3073	65.6	3.4876	1767	28.3	3.2472
Ñû	3066	65.46	3.4866	1679	26.89	3.2251
¾»	3065	65.43	3.4864	1969	31.54	3.2942
ÄÖ	3057	65.26	3.4853	1915	30.67	3.2822
·Ã	3050	65.11	3.4843	1675	26.83	3.224
Á¼	3045	65.01	3.4836	1967	31.51	3.2938
ÅÑ	3045	65.01	3.4836	1456	23.32	3.1632
¼Ý	3037	64.84	3.4824	1632	26.14	3.2127
·¶	3037	64.84	3.4824	1748	28	3.2425
¶í	3021	64.49	3.4802	942	15.09	2.9741
Öí	3020	64.47	3.48	1271	20.36	3.1041
ÐÁ	3020	64.47	3.48	1380	22.1	3.1399
É¼	3006	64.17	3.478	1029	16.48	3.0124
ÌÔ	3002	64.09	3.4774	695	11.13	2.842
¶´	2997	63.98	3.4767	1509	24.17	3.1787
¹Ú	2997	63.98	3.4767	1068	17.11	3.0286
Î°	2985	63.73	3.4749	1561	25	3.1934
Õä	2983	63.68	3.4747	1156	18.52	3.063
Ã·	2978	63.58	3.4739	685	10.97	2.8357
ÀÊ	2968	63.36	3.4725	934	14.96	2.9703
Ç·	2962	63.24	3.4716	1747	27.98	3.2423
³¶	2952	63.02	3.4701	1894	30.34	3.2774
³ó	2948	62.94	3.4695	1595	25.55	3.2028
¾º	2928	62.51	3.4666	1339	21.45	3.1268
¼Á	2915	62.23	3.4646	1461	23.4	3.1647
ÁÒ	2912	62.17	3.4642	1795	28.75	3.2541
Àî	2910	62.12	3.4639	1130	18.1	3.0531
´å	2907	62.06	3.4634	1061	17	3.0257
À÷	2901	61.93	3.4625	1875	30.03	3.273
³ø	2898	61.87	3.4621	1422	22.78	3.1529
ÔÊ	2897	61.85	3.4619	1852	29.67	3.2676
ÊÚ	2896	61.83	3.4618	1186	19	3.0741
¶Ñ	2888	61.66	3.4606	1900	30.43	3.2788
Çì	2882	61.53	3.4597	1679	26.89	3.2251
ÂÊ	2879	61.46	3.4592	1651	26.45	3.2177
Å­	2876	61.4	3.4588	1726	27.65	3.237
Ô¢	2876	61.4	3.4588	1368	21.91	3.1361
Òº	2872	61.31	3.4582	1384	22.17	3.1411
Î½	2864	61.14	3.457	2028	32.48	3.3071
¹À	2862	61.1	3.4567	1817	29.1	3.2594
ÏÊ	2860	61.06	3.4564	1735	27.79	3.2393
Ä¥	2850	60.84	3.4548	1846	29.57	3.2662
Ë§	2850	60.84	3.4548	1605	25.71	3.2055
æ»	2847	60.78	3.4544	1210	19.38	3.0828
Äò	2843	60.69	3.4538	1368	21.91	3.1361
¼ü	2839	60.61	3.4532	1864	29.86	3.2704
Óà	2819	60.18	3.4501	1967	31.51	3.2938
ÉÜ	2811	60.01	3.4489	1723	27.6	3.2363
ÍÞ	2802	59.82	3.4475	707	11.32	2.8494
ÐÌ	2801	59.8	3.4473	1233	19.75	3.091
É¨	2796	59.69	3.4465	1682	26.94	3.2258
ºË	2786	59.48	3.445	1150	18.42	3.0607
Ëð	2774	59.22	3.4431	1703	27.28	3.2312
±ç	2765	59.03	3.4417	1071	17.16	3.0298
¹ß	2765	59.03	3.4417	1963	31.44	3.2929
°Á	2748	58.67	3.439	1676	26.85	3.2243
¼õ	2748	58.67	3.439	1651	26.45	3.2177
ÅÝ	2747	58.65	3.4389	1453	23.27	3.1623
Ãþ	2739	58.47	3.4376	1464	23.45	3.1655
Öø	2734	58.37	3.4368	1615	25.87	3.2082
Í¾	2728	58.24	3.4358	1888	30.24	3.276
í¶	2726	58.2	3.4355	993	15.91	2.9969
¹Ä	2726	58.2	3.4355	1537	24.62	3.1867
±¤	2722	58.11	3.4349	1173	18.79	3.0693
ÓÞ	2721	58.09	3.4347	1761	28.21	3.2458
Ãô	2718	58.03	3.4342	1384	22.17	3.1411
°æ	2708	57.81	3.4326	1446	23.16	3.1602
ºÐ	2706	57.77	3.4323	1291	20.68	3.1109
¶©	2705	57.75	3.4322	1532	24.54	3.1853
¼Ä	2697	57.58	3.4309	1518	24.32	3.1813
×¬	2694	57.51	3.4304	1494	23.93	3.1744
¾ô	2690	57.43	3.4298	601	9.63	2.7789
²Ä	2684	57.3	3.4288	1588	25.44	3.2009
Ê¢	2683	57.28	3.4286	1437	23.02	3.1575
ÓÈ	2679	57.19	3.428	1397	22.38	3.1452
»Ê	2676	57.13	3.4275	1057	16.93	3.0241
¶á	2672	57.04	3.4268	1615	25.87	3.2082
ÓÊ	2666	56.92	3.4259	1325	21.22	3.1222
¾ã	2656	56.7	3.4242	1301	20.84	3.1143
¾Å	2654	56.66	3.4239	1502	24.06	3.1767
µÁ	2653	56.64	3.4237	1037	16.61	3.0158
³ß	2651	56.6	3.4234	1465	23.47	3.1658
Óä	2644	56.45	3.4223	1790	28.67	3.2529
Ðò	2630	56.15	3.42	1430	22.91	3.1553
Êó	2619	55.91	3.4181	1152	18.45	3.0615
Ä»	2616	55.85	3.4176	1590	25.47	3.2014
Ìß	2616	55.85	3.4176	1329	21.29	3.1235
º¶	2611	55.74	3.4168	1804	28.9	3.2562
Ì­	2611	55.74	3.4168	461	7.38	2.6637
¸ô	2609	55.7	3.4165	1653	26.48	3.2183
³¹	2605	55.61	3.4158	1616	25.88	3.2084
²å	2597	55.44	3.4145	1720	27.55	3.2355
ÁÔ	2594	55.38	3.414	1075	17.22	3.0314
ÉÐ	2594	55.38	3.414	1106	17.72	3.0438
Ç±	2589	55.27	3.4131	1410	22.59	3.1492
¹¹	2583	55.14	3.4121	1583	25.36	3.1995
¿¾	2583	55.14	3.4121	1340	21.46	3.1271
»ô	2577	55.02	3.4111	573	9.18	2.7582
»Ú	2575	54.97	3.4108	1448	23.19	3.1608
ÔÝ	2571	54.89	3.4101	1758	28.16	3.245
Ë¬	2566	54.78	3.4093	1497	23.98	3.1752
Ôú	2561	54.67	3.4084	1275	20.42	3.1055
Ð÷	2558	54.61	3.4079	1658	26.56	3.2196
Ñ¶	2547	54.38	3.406	1265	20.26	3.1021
ÍÂ	2543	54.29	3.4053	1429	22.89	3.155
´µ	2540	54.23	3.4048	1520	24.35	3.1818
±ö	2536	54.14	3.4041	1178	18.87	3.0711
Õì	2536	54.14	3.4041	1033	16.55	3.0141
¿Å	2525	53.91	3.4023	1390	22.26	3.143
Äþ	2523	53.86	3.4019	1582	25.34	3.1992
·£	2516	53.71	3.4007	1469	23.53	3.167
Óû	2515	53.69	3.4005	1645	26.35	3.2162
Ïç	2509	53.56	3.3995	1305	20.9	3.1156
Ã±	2508	53.54	3.3993	1266	20.28	3.1024
¶Å	2508	53.54	3.3993	522	8.36	2.7177
ºÀ	2507	53.52	3.3992	1509	24.17	3.1787
Õ÷	2504	53.46	3.3986	1552	24.86	3.1909
À¨	2502	53.41	3.3983	1750	28.03	3.243
¶¢	2501	53.39	3.3981	1670	26.75	3.2227
ÎÈ	2495	53.27	3.3971	1567	25.1	3.1951
µ¨	2487	53.09	3.3957	1601	25.64	3.2044
¼×	2487	53.09	3.3957	1181	18.92	3.0722
Àµ	2485	53.05	3.3953	1383	22.15	3.1408
Æ¡	2484	53.03	3.3952	1241	19.88	3.0938
Åå	2476	52.86	3.3938	856	13.71	2.9325
Æô	2475	52.84	3.3936	1365	21.86	3.1351
Ì¥	2470	52.73	3.3927	1209	19.37	3.0824
ÕÊ	2467	52.67	3.3922	1333	21.35	3.1248
ÉÍ	2464	52.6	3.3916	1534	24.57	3.1858
Å×	2455	52.41	3.3901	1577	25.26	3.1978
Ôâ	2455	52.41	3.3901	1652	26.46	3.218
Èô	2455	52.41	3.3901	1081	17.32	3.0338
ÌÝ	2443	52.16	3.3879	1191	19.08	3.0759
Õð	2443	52.16	3.3879	1325	21.22	3.1222
Êö	2432	51.92	3.386	1521	24.36	3.1821
Õó	2429	51.86	3.3854	1564	25.05	3.1942
ÒÇ	2427	51.81	3.3851	1314	21.05	3.1186
¹Ô	2424	51.75	3.3845	1119	17.92	3.0488
¹¬	2421	51.69	3.384	892	14.29	2.9504
Ò§	2419	51.64	3.3836	1214	19.45	3.0842
µ»	2416	51.58	3.3831	1258	20.15	3.0997
×æ	2413	51.51	3.3826	1081	17.32	3.0338
ÃÛ	2405	51.34	3.3811	1069	17.12	3.029
Ë£	2393	51.09	3.3789	1545	24.75	3.1889
Æ´	2387	50.96	3.3779	1339	21.45	3.1268
Ï§	2384	50.9	3.3773	1728	27.68	3.2375
ÖÒ	2383	50.87	3.3771	1371	21.96	3.137
²ß	2376	50.72	3.3758	1471	23.56	3.1676
±Ç	2373	50.66	3.3753	1318	21.11	3.1199
×ê	2373	50.66	3.3753	949	15.2	2.9773
³Ø	2372	50.64	3.3751	1203	19.27	3.0803
Ðé	2370	50.6	3.3747	1636	26.21	3.2138
É£	2366	50.51	3.374	663	10.62	2.8215
Ê°	2362	50.43	3.3733	1611	25.8	3.2071
Ó¾	2361	50.4	3.3731	1027	16.45	3.0116
Æµ	2361	50.4	3.3731	1229	19.69	3.0896
¼â	2358	50.34	3.3725	1415	22.67	3.1508
Éê	2358	50.34	3.3725	1243	19.91	3.0945
Î¥	2348	50.13	3.3707	1503	24.07	3.177
Áã	2337	49.89	3.3687	1411	22.6	3.1495
Õï	2337	49.89	3.3687	999	16	2.9996
Ðê	2333	49.81	3.3679	1224	19.61	3.0878
¾å	2331	49.76	3.3675	1335	21.38	3.1255
Õü	2317	49.47	3.3649	1261	20.2	3.1007
ºÛ	2316	49.44	3.3647	1200	19.22	3.0792
Åú	2313	49.38	3.3642	1445	23.15	3.1599
ÂÌ	2312	49.36	3.364	1262	20.21	3.1011
³Ë	2310	49.32	3.3636	1157	18.53	3.0633
¼Ñ	2309	49.29	3.3634	1321	21.16	3.1209
ÐÜ	2306	49.23	3.3629	748	11.98	2.8739
À±	2300	49.1	3.3617	1143	18.31	3.058
ÌÉ	2294	48.97	3.3606	1527	24.46	3.1838
Æí	2293	48.95	3.3604	1253	20.07	3.098
·Ê	2292	48.93	3.3602	1172	18.77	3.0689
Ö·	2291	48.91	3.36	1369	21.93	3.1364
Õ¼	2291	48.91	3.36	1524	24.41	3.183
Âç	2286	48.8	3.3591	1251	20.04	3.0973
ÑÚ	2286	48.8	3.3591	1444	23.13	3.1596
Ê¡	2285	48.78	3.3589	1412	22.62	3.1498
Ñò	2285	48.78	3.3589	1097	17.57	3.0402
»Ä	2284	48.76	3.3587	1513	24.24	3.1798
¶½	2282	48.72	3.3583	879	14.08	2.944
³·	2275	48.57	3.357	1101	17.64	3.0418
ÅÖ	2272	48.5	3.3564	1052	16.85	3.022
´Ç	2272	48.5	3.3564	1285	20.58	3.1089
Ôö	2270	48.46	3.356	1494	23.93	3.1744
Ô®	2269	48.44	3.3558	1141	18.28	3.0573
ÀÉ	2267	48.4	3.3555	833	13.34	2.9206
Ï×	2264	48.33	3.3549	1400	22.43	3.1461
²Á	2260	48.25	3.3541	1418	22.71	3.1517
Å©	2255	48.14	3.3531	896	14.35	2.9523
Ð°	2246	47.95	3.3514	1116	17.88	3.0477
Òö	2245	47.93	3.3512	1069	17.12	3.029
»Ö	2243	47.89	3.3508	1459	23.37	3.1641
Ãè	2242	47.86	3.3506	1410	22.59	3.1492
Æ¥	2240	47.82	3.3502	1125	18.02	3.0512
Èí	2239	47.8	3.3501	1466	23.48	3.1661
Âñ	2239	47.8	3.3501	1308	20.95	3.1166
²Ò	2232	47.65	3.3487	1559	24.97	3.1928
Ñó	2225	47.5	3.3473	1145	18.34	3.0588
´¿	2224	47.48	3.3471	1453	23.27	3.1623
Ô¡	2223	47.46	3.3469	1260	20.18	3.1004
Ìù	2216	47.31	3.3456	1497	23.98	3.1752
Î¾	2212	47.22	3.3448	480	7.69	2.6812
ÂÔ	2210	47.18	3.3444	1390	22.26	3.143
·û	2209	47.16	3.3442	1289	20.65	3.1103
ÇÖ	2205	47.07	3.3434	1219	19.53	3.086
Â½	2197	46.9	3.3418	996	15.95	2.9983
ÔØ	2197	46.9	3.3418	1313	21.03	3.1183
ÅÀ	2192	46.8	3.3408	1306	20.92	3.1159
ÍÚ	2184	46.63	3.3393	1154	18.48	3.0622
½¾	2173	46.39	3.3371	1398	22.39	3.1455
ÊÞ	2168	46.28	3.3361	959	15.36	2.9818
¼Þ	2163	46.18	3.3351	1182	18.93	3.0726
½à	2163	46.18	3.3351	1087	17.41	3.0362
³¿	2163	46.18	3.3351	1422	22.78	3.1529
º°	2156	46.03	3.3336	1369	21.93	3.1364
×à	2153	45.96	3.333	1009	16.16	3.0039
»Ò	2140	45.69	3.3304	1259	20.17	3.1
Ë¤	2137	45.62	3.3298	1214	19.45	3.0842
Ðß	2136	45.6	3.3296	1412	22.62	3.1498
ÁÚ	2127	45.41	3.3278	1267	20.29	3.1028
ÒÎ	2116	45.17	3.3255	1220	19.54	3.0864
ÑÕ	2116	45.17	3.3255	1370	21.94	3.1367
ÆÛ	2114	45.13	3.3251	1286	20.6	3.1092
¶Ë	2113	45.11	3.3249	1437	23.02	3.1575
ºØ	2097	44.77	3.3216	1119	17.92	3.0488
²è	2089	44.6	3.3199	1057	16.93	3.0241
ÕÏ	2089	44.6	3.3199	1197	19.17	3.0781
´È	2088	44.58	3.3197	991	15.87	2.9961
³ð	2085	44.51	3.3191	1149	18.4	3.0603
³§	2077	44.34	3.3174	926	14.83	2.9666
Ô¹	2077	44.34	3.3174	1478	23.67	3.1697
Ñ·	2075	44.3	3.317	782	12.53	2.8932
Àè	2068	44.15	3.3156	827	13.25	2.9175
¼ô	2064	44.06	3.3147	1021	16.35	3.009
´º	2060	43.98	3.3139	1139	18.24	3.0565
¶î	2059	43.96	3.3137	1306	20.92	3.1159
¶¹	2056	43.89	3.313	984	15.76	2.993
°Õ	2056	43.89	3.313	1372	21.98	3.1374
ÁÑ	2049	43.74	3.3115	1164	18.64	3.066
µ²	2043	43.62	3.3103	1416	22.68	3.1511
Æ«	2042	43.59	3.3101	1276	20.44	3.1059
ºý	2040	43.55	3.3096	1426	22.84	3.1541
ÎÔ	2039	43.53	3.3094	1189	19.05	3.0752
ÇÃ	2037	43.49	3.309	1279	20.49	3.1069
É¥	2034	43.42	3.3084	1412	22.62	3.1498
ÎÚ	2017	43.06	3.3047	726	11.63	2.8609
¹º	2016	43.04	3.3045	1147	18.37	3.0596
Óò	2003	42.76	3.3017	1169	18.72	3.0678
ÏÐ	2002	42.74	3.3015	1456	23.32	3.1632
Óî	2001	42.72	3.3012	637	10.2	2.8041
ÐÕ	1997	42.63	3.3004	1228	19.67	3.0892
Ôá	1988	42.44	3.2984	1028	16.47	3.012
µ³	1985	42.38	3.2978	725	11.61	2.8603
ÊÛ	1984	42.36	3.2975	1204	19.29	3.0806
Í¿	1984	42.36	3.2975	1354	21.69	3.1316
°­	1983	42.33	3.2973	1363	21.83	3.1345
¹ñ	1975	42.16	3.2956	1172	18.77	3.0689
×³	1974	42.14	3.2953	1299	20.81	3.1136
²Ã	1972	42.1	3.2949	1023	16.39	3.0099
Öé	1970	42.06	3.2945	776	12.43	2.8899
ßä	1967	41.99	3.2938	611	9.79	2.786
ÄÍ	1965	41.95	3.2934	1337	21.42	3.1261
²ª	1956	41.76	3.2914	528	8.46	2.7226
ÇÙ	1955	41.74	3.2911	699	11.2	2.8445
ÕË	1953	41.69	3.2907	1062	17.01	3.0261
¹Ì	1948	41.59	3.2896	1358	21.75	3.1329
ßí	1947	41.57	3.2894	576	9.23	2.7604
ÌÆ	1939	41.4	3.2876	877	14.05	2.943
Ã²	1933	41.27	3.2862	1440	23.07	3.1584
Â©	1931	41.22	3.2858	1333	21.35	3.1248
Â¬	1924	41.08	3.2842	435	6.97	2.6385
µ´	1916	40.9	3.2824	1214	19.45	3.0842
¿Û	1912	40.82	3.2815	1200	19.22	3.0792
Ñö	1904	40.65	3.2797	1072	17.17	3.0302
¾ý	1901	40.58	3.279	780	12.49	2.8921
¼Ð	1900	40.56	3.2788	1174	18.81	3.0697
±¶	1900	40.56	3.2788	1339	21.45	3.1268
Ïþ	1898	40.52	3.2783	887	14.21	2.9479
ÄÁ	1896	40.48	3.2778	695	11.13	2.842
ÇÅ	1894	40.43	3.2774	849	13.6	2.9289
¼­	1890	40.35	3.2765	992	15.89	2.9965
Ñ²	1886	40.26	3.2755	1012	16.21	3.0052
Åç	1883	40.2	3.2749	1031	16.51	3.0133
Õ²	1881	40.16	3.2744	392	6.28	2.5933
Éü	1880	40.14	3.2742	1151	18.44	3.0611
»è	1875	40.03	3.273	1130	18.1	3.0531
·²	1875	40.03	3.273	1077	17.25	3.0322
·ô	1874	40.01	3.2728	1153	18.47	3.0618
ÊÎ	1873	39.99	3.2725	1226	19.64	3.0885
ÔÖ	1870	39.92	3.2718	1065	17.06	3.0273
ÐÀ	1870	39.92	3.2718	1264	20.25	3.1017
¹È	1867	39.86	3.2711	893	14.3	2.9509
·Ò	1865	39.82	3.2707	481	7.7	2.6821
Ì²	1865	39.82	3.2707	957	15.33	2.9809
·ß	1861	39.73	3.2697	1184	18.97	3.0734
¶Ø	1858	39.67	3.269	688	11.02	2.8376
²Þ	1856	39.62	3.2686	1111	17.8	3.0457
¼é	1854	39.58	3.2681	794	12.72	2.8998
Îë	1849	39.47	3.2669	624	10	2.7952
¼ú	1848	39.45	3.2667	1034	16.56	3.0145
ÃË	1847	39.43	3.2665	732	11.73	2.8645
´³	1844	39.37	3.2658	1221	19.56	3.0867
Öä	1840	39.28	3.2648	718	11.5	2.8561
ÇÔ	1839	39.26	3.2646	929	14.88	2.968
¹¼	1839	39.26	3.2646	1078	17.27	3.0326
¶ä	1831	39.09	3.2627	1080	17.3	3.0334
Ö²	1827	39	3.2617	823	13.18	2.9154
Ô²	1825	38.96	3.2613	1081	17.32	3.0338
Àº	1825	38.96	3.2613	659	10.56	2.8189
Êº	1824	38.94	3.261	844	13.52	2.9263
Î±	1821	38.88	3.2603	1106	17.72	3.0438
¾à	1821	38.88	3.2603	1244	19.93	3.0948
ÑÓ	1821	38.88	3.2603	1209	19.37	3.0824
Æ¾	1820	38.85	3.2601	1328	21.27	3.1232
Ìï	1819	38.83	3.2598	625	10.01	2.7959
¾è	1816	38.77	3.2591	753	12.06	2.8768
Õõ	1814	38.73	3.2586	1193	19.11	3.0766
ÀÙ	1814	38.73	3.2586	615	9.85	2.7889
Òû	1811	38.66	3.2579	1200	19.22	3.0792
¿í	1795	38.32	3.2541	1181	18.92	3.0722
Ê»	1795	38.32	3.2541	973	15.59	2.9881
Éì	1794	38.3	3.2538	1195	19.14	3.0774
Îö	1793	38.28	3.2536	1001	16.03	3.0004
¸ê	1792	38.26	3.2533	464	7.43	2.6665
Ã½	1787	38.15	3.2521	920	14.74	2.9638
È¹	1782	38.04	3.2509	900	14.42	2.9542
Çã	1781	38.02	3.2507	1262	20.21	3.1011
Èè	1776	37.92	3.2494	1200	19.22	3.0792
·ì	1773	37.85	3.2487	930	14.9	2.9685
æ¤	1772	37.83	3.2485	968	15.51	2.9859
»ó	1765	37.68	3.2467	1257	20.13	3.0993
ÀÇ	1762	37.62	3.246	749	12	2.8745
¾Ø	1758	37.53	3.245	1114	17.84	3.0469
Âö	1757	37.51	3.2448	955	15.3	2.98
ÈÆ	1754	37.45	3.244	1188	19.03	3.0748
×Ú	1751	37.38	3.2433	977	15.65	2.9899
»ö	1751	37.38	3.2433	1065	17.06	3.0273
Òæ	1750	37.36	3.243	1176	18.84	3.0704
±Ú	1747	37.3	3.2423	1164	18.64	3.066
ºÉ	1745	37.25	3.2418	860	13.78	2.9345
¿Â	1745	37.25	3.2418	348	5.57	2.5416
»¢	1745	37.25	3.2418	779	12.48	2.8915
Å¿	1739	37.13	3.2403	803	12.86	2.9047
»ã	1737	37.08	3.2398	1061	17	3.0257
Ëõ	1736	37.06	3.2395	1202	19.25	3.0799
Ê«	1734	37.02	3.239	772	12.37	2.8876
Ôó	1733	37	3.2388	698	11.18	2.8439
ÓÕ	1731	36.95	3.2383	1195	19.14	3.0774
Áï	1731	36.95	3.2383	1038	16.63	3.0162
ºÕ	1731	36.95	3.2383	478	7.66	2.6794
Êâ	1731	36.95	3.2383	1236	19.8	3.092
¼Ã	1729	36.91	3.2378	1000	16.02	3
º¬	1726	36.85	3.237	1221	19.56	3.0867
Â¡	1725	36.83	3.2368	599	9.59	2.7774
ºÝ	1719	36.7	3.2353	889	14.24	2.9489
Ë¦	1719	36.7	3.2353	1099	17.6	3.041
È¼	1719	36.7	3.2353	924	14.8	2.9657
µÖ	1716	36.63	3.2345	1166	18.68	3.0667
´Ö	1709	36.49	3.2327	1268	20.31	3.1031
¼Ë	1709	36.49	3.2327	812	13.01	2.9096
³´	1708	36.46	3.2325	832	13.33	2.9201
½Ò	1706	36.42	3.232	934	14.96	2.9703
Éæ	1702	36.34	3.231	1258	20.15	3.0997
ÔÎ	1697	36.23	3.2297	1162	18.61	3.0652
Ôè	1697	36.23	3.2297	1124	18	3.0508
³¥	1696	36.21	3.2294	1173	18.79	3.0693
Ç£	1693	36.14	3.2287	1224	19.61	3.0878
°¶	1693	36.14	3.2287	881	14.11	2.945
ÄÅ	1685	35.97	3.2266	762	12.21	2.882
¶Ç	1684	35.95	3.2263	1145	18.34	3.0588
Å¯	1680	35.87	3.2253	1071	17.16	3.0298
Éþ	1679	35.84	3.2251	809	12.96	2.9079
Éß	1676	35.78	3.2243	631	10.11	2.8
Ó¤	1676	35.78	3.2243	858	13.74	2.9335
°û	1675	35.76	3.224	882	14.13	2.9455
Á´	1675	35.76	3.224	924	14.8	2.9657
±¡	1674	35.74	3.2238	1105	17.7	3.0434
Ï¹	1674	35.74	3.2238	1167	18.69	3.0671
¸ó	1672	35.7	3.2232	585	9.37	2.7672
ºþ	1671	35.67	3.223	720	11.53	2.8573
ÑÈ	1671	35.67	3.223	1225	19.62	3.0881
Æë	1671	35.67	3.223	945	15.14	2.9754
°¥	1665	35.55	3.2214	864	13.84	2.9365
Â÷	1664	35.52	3.2212	1158	18.55	3.0637
Öð	1663	35.5	3.2209	1044	16.72	3.0187
»í	1663	35.5	3.2209	259	4.15	2.4133
Î¤	1659	35.42	3.2198	339	5.43	2.5302
¼ç	1653	35.29	3.2183	1150	18.42	3.0607
ºÇ	1650	35.23	3.2175	634	10.16	2.8021
Ôµ	1650	35.23	3.2175	1188	19.03	3.0748
Î×	1649	35.2	3.2172	531	8.51	2.7251
¿Ê	1646	35.14	3.2164	1156	18.52	3.063
Öþ	1643	35.08	3.2156	892	14.29	2.9504
Àø	1640	35.01	3.2148	1059	16.96	3.0249
¼è	1633	34.86	3.213	1098	17.59	3.0406
Óè	1630	34.8	3.2122	1155	18.5	3.0626
Ð¹	1630	34.8	3.2122	1105	17.7	3.0434
¶³	1620	34.59	3.2095	910	14.58	2.959
»ý	1618	34.54	3.209	1148	18.39	3.0599
²¦	1617	34.52	3.2087	777	12.45	2.8904
°©	1610	34.37	3.2068	627	10.04	2.7973
ÔÆ	1609	34.35	3.2066	901	14.43	2.9547
ÓÄ	1608	34.33	3.2063	935	14.98	2.9708
º«	1606	34.29	3.2057	365	5.85	2.5623
Èé	1605	34.26	3.2055	857	13.73	2.933
×ñ	1601	34.18	3.2044	1111	17.8	3.0457
Áä	1594	34.03	3.2025	967	15.49	2.9854
Ö­	1591	33.97	3.2017	929	14.88	2.968
¹Þ	1589	33.92	3.2011	812	13.01	2.9096
½´	1586	33.86	3.2003	877	14.05	2.943
É§	1585	33.84	3.2	1029	16.48	3.0124
°Å	1584	33.82	3.1998	442	7.08	2.6454
ºà	1584	33.82	3.1998	425	6.81	2.6284
³Ý	1572	33.56	3.1965	905	14.5	2.9566
ºö	1572	33.56	3.1965	1173	18.79	3.0693
³¦	1566	33.43	3.1948	956	15.31	2.9805
¸Ö	1560	33.3	3.1931	789	12.64	2.8971
Ñº	1557	33.24	3.1923	925	14.82	2.9661
²£	1556	33.22	3.192	902	14.45	2.9552
×Ë	1548	33.05	3.1898	755	12.09	2.8779
ÕÙ	1546	33.01	3.1892	977	15.65	2.9899
Ç¡	1544	32.96	3.1886	901	14.43	2.9547
ÉÃ	1543	32.94	3.1884	1180	18.9	3.0719
Èá	1542	32.92	3.1881	1019	16.32	3.0082
»¼	1540	32.88	3.1875	997	15.97	2.9987
½£	1538	32.83	3.187	476	7.62	2.6776
Æª	1538	32.83	3.187	917	14.69	2.9624
º¹	1537	32.81	3.1867	914	14.64	2.9609
Îþ	1536	32.79	3.1864	982	15.73	2.9921
½×	1535	32.77	3.1861	1023	16.39	3.0099
¸î	1534	32.75	3.1858	929	14.88	2.968
°Î	1529	32.64	3.1844	960	15.38	2.9823
Ëá	1527	32.6	3.1838	896	14.35	2.9523
Ò¶	1525	32.56	3.1833	733	11.74	2.8651
Ðª	1522	32.49	3.1824	728	11.66	2.8621
ÒÚ	1521	32.47	3.1821	715	11.45	2.8543
ÌË	1519	32.43	3.1816	1172	18.77	3.0689
Å¤	1517	32.39	3.181	978	15.67	2.9903
öÕ	1517	32.39	3.181	523	8.38	2.7185
½º	1514	32.32	3.1801	897	14.37	2.9528
Âã	1513	32.3	3.1798	815	13.05	2.9112
Ãß	1508	32.19	3.1784	881	14.11	2.945
ÈÚ	1507	32.17	3.1781	1030	16.5	3.0128
·Â	1499	32	3.1758	935	14.98	2.9708
Ì§	1496	31.94	3.1749	1013	16.23	3.0056
±Û	1487	31.75	3.1723	976	15.63	2.9894
³±	1485	31.7	3.1717	927	14.85	2.9671
Éà	1482	31.64	3.1708	962	15.41	2.9832
Éá	1482	31.64	3.1708	802	12.85	2.9042
½¹	1481	31.62	3.1706	1045	16.74	3.0191
¸³	1481	31.62	3.1706	977	15.65	2.9899
Ï¤	1478	31.55	3.1697	1147	18.37	3.0596
¾¶	1475	31.49	3.1688	1002	16.05	3.0009
³Å	1475	31.49	3.1688	1013	16.23	3.0056
¿©	1474	31.47	3.1685	860	13.78	2.9345
Äà	1472	31.43	3.1679	893	14.3	2.9509
··	1470	31.38	3.1673	705	11.29	2.8482
ºß	1467	31.32	3.1664	820	13.13	2.9138
ÀÐ	1465	31.28	3.1658	675	10.81	2.8293
Ñç	1463	31.23	3.1652	744	11.92	2.8716
ËÒ	1462	31.21	3.1649	577	9.24	2.7612
´ç	1462	31.21	3.1649	993	15.91	2.9969
Óþ	1461	31.19	3.1647	918	14.7	2.9628
³Â	1461	31.19	3.1647	827	13.25	2.9175
³Í	1459	31.15	3.1641	981	15.71	2.9917
ÒË	1454	31.04	3.1626	1040	16.66	3.017
ÍÃ	1452	31	3.162	611	9.79	2.786
ÄÎ	1450	30.96	3.1614	423	6.78	2.6263
Ä¹	1449	30.93	3.1611	696	11.15	2.8426
Î¸	1448	30.91	3.1608	998	15.99	2.9991
Ò³	1442	30.78	3.159	854	13.68	2.9315
¼·	1438	30.7	3.1578	981	15.71	2.9917
´à	1437	30.68	3.1575	1122	17.97	3.05
Í°	1435	30.64	3.1569	915	14.66	2.9614
½í	1435	30.64	3.1569	875	14.02	2.942
·ü	1434	30.61	3.1565	936	14.99	2.9713
ÓÓ	1433	30.59	3.1562	858	13.74	2.9335
Ñ¯	1432	30.57	3.1559	988	15.83	2.9948
ÉÀ	1429	30.51	3.155	897	14.37	2.9528
Çî	1429	30.51	3.155	952	15.25	2.9786
²ø	1425	30.42	3.1538	1057	16.93	3.0241
¶Ê	1424	30.4	3.1535	934	14.96	2.9703
×±	1424	30.4	3.1535	775	12.41	2.8893
Ðý	1420	30.32	3.1523	808	12.94	2.9074
Á®	1417	30.25	3.1514	579	9.27	2.7627
Ñï	1414	30.19	3.1504	918	14.7	2.9628
Ò£	1413	30.17	3.1501	925	14.82	2.9661
·ä	1413	30.17	3.1501	450	7.21	2.6532
²à	1407	30.04	3.1483	830	13.29	2.9191
½¢	1407	30.04	3.1483	273	4.37	2.4362
¿ä	1406	30.02	3.148	1037	16.61	3.0158
³ï	1404	29.97	3.1474	744	11.92	2.8716
Öì	1403	29.95	3.1471	368	5.89	2.5658
Æó	1401	29.91	3.1464	862	13.81	2.9355
µÝ	1400	29.89	3.1461	995	15.94	2.9978
Áå	1397	29.82	3.1452	722	11.56	2.8585
ÀÒ	1396	29.8	3.1449	703	11.26	2.847
Ë¢	1394	29.76	3.1443	860	13.78	2.9345
×Ý	1393	29.74	3.144	895	14.34	2.9518
³Ä	1392	29.72	3.1436	877	14.05	2.943
ÃÍ	1386	29.59	3.1418	856	13.71	2.9325
Ò«	1385	29.57	3.1414	855	13.7	2.932
³Ü	1383	29.53	3.1408	984	15.76	2.993
Õñ	1381	29.48	3.1402	848	13.58	2.9284
ÎÛ	1379	29.44	3.1396	912	14.61	2.96
²á	1372	29.29	3.1374	916	14.67	2.9619
µî	1372	29.29	3.1374	363	5.81	2.5599
ñ«	1372	29.29	3.1374	766	12.27	2.8842
»½	1371	29.27	3.137	904	14.48	2.9562
¹÷	1366	29.16	3.1355	814	13.04	2.9106
Á§	1364	29.12	3.1348	848	13.58	2.9284
Ìî	1358	28.99	3.1329	955	15.3	2.98
¼²	1353	28.88	3.1313	814	13.04	2.9106
¶ò	1352	28.86	3.131	359	5.75	2.5551
æ«	1350	28.82	3.1303	207	3.32	2.316
Î¿	1344	28.69	3.1284	1004	16.08	3.0017
°Ø	1343	28.67	3.1281	420	6.73	2.6232
Ö¥	1342	28.65	3.1278	613	9.82	2.7875
°õ	1339	28.59	3.1268	746	11.95	2.8727
µý	1336	28.52	3.1258	465	7.45	2.6675
ËÞ	1334	28.48	3.1252	824	13.2	2.9159
¼É	1332	28.44	3.1245	906	14.51	2.9571
¿°	1331	28.42	3.1242	927	14.85	2.9671
Õö	1331	28.42	3.1242	815	13.05	2.9112
²±	1330	28.39	3.1239	940	15.06	2.9731
¾©	1329	28.37	3.1235	392	6.28	2.5933
Ä°	1328	28.35	3.1232	976	15.63	2.9894
·µ	1326	28.31	3.1225	804	12.88	2.9053
·î	1326	28.31	3.1225	939	15.04	2.9727
ÉÈ	1325	28.29	3.1222	839	13.44	2.9238
¼¡	1322	28.22	3.1212	825	13.21	2.9165
ÀÈ	1321	28.2	3.1209	834	13.36	2.9212
²Ö	1321	28.2	3.1209	671	10.75	2.8267
ºï	1320	28.18	3.1206	588	9.42	2.7694
»Å	1318	28.14	3.1199	963	15.43	2.9836
¼ø	1316	28.09	3.1193	873	13.98	2.941
Áè	1313	28.03	3.1183	893	14.3	2.9509
ÈÊ	1306	27.88	3.1159	728	11.66	2.8621
¿×	1301	27.77	3.1143	864	13.84	2.9365
Ë°	1301	27.77	3.1143	680	10.89	2.8325
¸Ë	1300	27.75	3.1139	679	10.88	2.8319
¼µ	1298	27.71	3.1133	871	13.95	2.94
¼ý	1291	27.56	3.1109	556	8.91	2.7451
Ó´	1289	27.52	3.1103	663	10.62	2.8215
ËÜ	1284	27.41	3.1086	846	13.55	2.9274
Êª	1281	27.35	3.1075	899	14.4	2.9538
×á	1280	27.33	3.1072	755	12.09	2.8779
·á	1278	27.28	3.1065	908	14.54	2.9581
×½	1278	27.28	3.1065	789	12.64	2.8971
°ò	1274	27.2	3.1052	858	13.74	2.9335
·ù	1274	27.2	3.1052	665	10.65	2.8228
Ë¡	1274	27.2	3.1052	840	13.46	2.9243
µõ	1272	27.16	3.1045	822	13.17	2.9149
Ì¤	1270	27.11	3.1038	852	13.65	2.9304
Àá	1268	27.07	3.1031	808	12.94	2.9074
ÕÖ	1260	26.9	3.1004	777	12.45	2.8904
ÞÏ	1257	26.84	3.0993	903	14.46	2.9557
Óô	1257	26.84	3.0993	830	13.29	2.9191
ÞÎ	1256	26.81	3.099	902	14.45	2.9552
Üç	1256	26.81	3.099	179	2.87	2.2529
ÒÌ	1249	26.66	3.0966	547	8.76	2.738
±À	1246	26.6	3.0955	928	14.86	2.9675
¸Û	1244	26.56	3.0948	570	9.13	2.7559
²ð	1243	26.54	3.0945	827	13.25	2.9175
ÁÜ	1241	26.49	3.0938	764	12.24	2.8831
Óñ	1240	26.47	3.0934	632	10.12	2.8007
¹´	1240	26.47	3.0934	872	13.97	2.9405
Ëï	1239	26.45	3.0931	690	11.05	2.8388
±Ò	1239	26.45	3.0931	587	9.4	2.7686
÷È	1234	26.34	3.0913	847	13.57	2.9279
Êð	1227	26.19	3.0888	696	11.15	2.8426
ÅÚ	1227	26.19	3.0888	498	7.98	2.6972
Å«	1224	26.13	3.0878	551	8.83	2.7412
ÌÒ	1219	26.02	3.086	611	9.79	2.786
Åà	1218	26	3.0856	757	12.13	2.8791
ÃÖ	1217	25.98	3.0853	745	11.93	2.8722
¸§	1215	25.94	3.0846	854	13.68	2.9315
¸Ê	1213	25.9	3.0839	607	9.72	2.7832
´½	1212	25.87	3.0835	706	11.31	2.8488
¸¯	1209	25.81	3.0824	756	12.11	2.8785
½Ø	1200	25.62	3.0792	828	13.26	2.918
¿³	1200	25.62	3.0792	640	10.25	2.8062
Öæ	1200	25.62	3.0792	533	8.54	2.7267
³è	1199	25.6	3.0788	814	13.04	2.9106
Ñü	1198	25.58	3.0785	785	12.57	2.8949
Çï	1195	25.51	3.0774	538	8.62	2.7308
Ë×	1194	25.49	3.077	888	14.22	2.9484
½Á	1192	25.45	3.0763	863	13.82	2.936
²Õ	1192	25.45	3.0763	418	6.7	2.6212
¹ì	1191	25.43	3.0759	708	11.34	2.85
Íä	1189	25.38	3.0752	800	12.81	2.9031
Âù	1188	25.36	3.0748	808	12.94	2.9074
ÏÀ	1188	25.36	3.0748	367	5.88	2.5647
ÄÕ	1188	25.36	3.0748	917	14.69	2.9624
½¥	1188	25.36	3.0748	678	10.86	2.8312
×Ì	1188	25.36	3.0748	694	11.12	2.8414
ÂÜ	1187	25.34	3.0745	379	6.07	2.5786
ÃÆ	1183	25.26	3.073	873	13.98	2.941
±Ý	1183	25.26	3.073	205	3.28	2.3118
µù	1182	25.23	3.0726	480	7.69	2.6812
´ë	1182	25.23	3.0726	936	14.99	2.9713
Õ®	1180	25.19	3.0719	664	10.64	2.8222
ÍÌ	1176	25.11	3.0704	752	12.05	2.8762
Ö×	1176	25.11	3.0704	596	9.55	2.7752
ÏÉ	1174	25.06	3.0697	543	8.7	2.7348
Ïê	1172	25.02	3.0689	939	15.04	2.9727
Ìº	1172	25.02	3.0689	731	11.71	2.8639
±¼	1170	24.98	3.0682	872	13.97	2.9405
×¯	1168	24.94	3.0674	632	10.12	2.8007
Ðä	1162	24.81	3.0652	770	12.33	2.8865
Óú	1158	24.72	3.0637	712	11.4	2.8525
´Å	1157	24.7	3.0633	508	8.14	2.7059
Ã¹	1157	24.7	3.0633	800	12.81	2.9031
´Ä	1157	24.7	3.0633	285	4.57	2.4548
·Î	1157	24.7	3.0633	624	10	2.7952
»º	1150	24.55	3.0607	862	13.81	2.9355
Ó¥	1150	24.55	3.0607	445	7.13	2.6484
¶º	1148	24.51	3.0599	851	13.63	2.9299
´¢	1147	24.49	3.0596	726	11.63	2.8609
Íë	1145	24.44	3.0588	731	11.71	2.8639
·¬	1138	24.29	3.0561	890	14.26	2.9494
Ð¤	1137	24.27	3.0558	254	4.07	2.4048
³°	1137	24.27	3.0558	827	13.25	2.9175
Ñõ	1134	24.21	3.0546	550	8.81	2.7404
¼¨	1128	24.08	3.0523	716	11.47	2.8549
Ëº	1127	24.06	3.0519	804	12.88	2.9053
Çô	1119	23.89	3.0488	581	9.31	2.7642
¼Ö	1117	23.85	3.0481	170	2.72	2.2304
ÀÝ	1117	23.85	3.0481	390	6.25	2.5911
¾®	1114	23.78	3.0469	435	6.97	2.6385
È¢	1112	23.74	3.0461	688	11.02	2.8376
ÇÚ	1110	23.7	3.0453	734	11.76	2.8657
Í§	1110	23.7	3.0453	490	7.85	2.6902
Â¯	1109	23.68	3.0449	738	11.82	2.8681
Æì	1108	23.65	3.0445	576	9.23	2.7604
°º	1104	23.57	3.043	559	8.95	2.7474
µæ	1103	23.55	3.0426	697	11.16	2.8432
¶¬	1099	23.46	3.041	567	9.08	2.7536
ÆÏ	1098	23.44	3.0406	594	9.51	2.7738
¶°	1093	23.33	3.0386	718	11.5	2.8561
ÌÑ	1092	23.31	3.0382	591	9.47	2.7716
µÎ	1091	23.29	3.0378	712	11.4	2.8525
¶É	1089	23.25	3.037	706	11.31	2.8488
µö	1086	23.18	3.0358	592	9.48	2.7723
Ð½	1084	23.14	3.035	730	11.69	2.8633
ÌÚ	1082	23.1	3.0342	749	12	2.8745
Çý	1081	23.08	3.0338	678	10.86	2.8312
¶¤	1080	23.06	3.0334	598	9.58	2.7767
ºá	1071	22.86	3.0298	783	12.54	2.8938
÷ì	1071	22.86	3.0298	232	3.72	2.3655
é­	1069	22.82	3.029	527	8.44	2.7218
Ôô	1065	22.74	3.0273	562	9	2.7497
À£	1064	22.72	3.0269	803	12.86	2.9047
²È	1064	22.72	3.0269	727	11.65	2.8615
éÏ	1061	22.65	3.0257	520	8.33	2.716
¾Ð	1058	22.59	3.0245	698	11.18	2.8439
È®	1055	22.52	3.0233	526	8.43	2.721
Ó¶	1049	22.39	3.0208	709	11.36	2.8506
ÓÇ	1048	22.37	3.0204	779	12.48	2.8915
Ô×	1046	22.33	3.0195	623	9.98	2.7945
×¹	1045	22.31	3.0191	606	9.71	2.7825
°Ô	1044	22.29	3.0187	402	6.44	2.6042
¸ï	1043	22.27	3.0183	596	9.55	2.7752
»Ý	1040	22.2	3.017	504	8.07	2.7024
Áö	1037	22.14	3.0158	355	5.69	2.5502
µ­	1031	22.01	3.0133	770	12.33	2.8865
Ï¥	1029	21.97	3.0124	693	11.1	2.8407
×ô	1029	21.97	3.0124	218	3.49	2.3385
À¹	1029	21.97	3.0124	725	11.61	2.8603
¸ð	1027	21.93	3.0116	366	5.86	2.5635
Æ¢	1026	21.9	3.0111	786	12.59	2.8954
Á¹	1023	21.84	3.0099	736	11.79	2.8669
ÒÛ	1022	21.82	3.0095	601	9.63	2.7789
¾ú	1021	21.8	3.009	429	6.87	2.6325
³ç	1020	21.78	3.0086	732	11.73	2.8645
ºñ	1020	21.78	3.0086	802	12.85	2.9042
°§	1019	21.75	3.0082	758	12.14	2.8797
¸¡	1015	21.67	3.0065	616	9.87	2.7896
Âß	1015	21.67	3.0065	664	10.64	2.8222
Åâ	1015	21.67	3.0065	597	9.56	2.776
±°	1014	21.65	3.006	746	11.95	2.8727
°¾	1014	21.65	3.006	805	12.89	2.9058
µÒ	1012	21.6	3.0052	307	4.92	2.4871
¿ó	1010	21.56	3.0043	336	5.38	2.5263
Ãý	1010	21.56	3.0043	734	11.76	2.8657
ÒÖ	1009	21.54	3.0039	713	11.42	2.8531
Ä®	1009	21.54	3.0039	609	9.75	2.7846
Ü½	1008	21.52	3.0035	171	2.74	2.233
¿Ç	1002	21.39	3.0009	590	9.45	2.7709
À°	1000	21.35	3	456	7.3	2.659
ÍÀ	998	21.31	2.9991	565	9.05	2.752
ÆÌ	997	21.28	2.9987	716	11.47	2.8549
ÇÑ	996	21.26	2.9983	607	9.72	2.7832
´Þ	996	21.26	2.9983	193	3.09	2.2856
Ç»	996	21.26	2.9983	689	11.04	2.8382
ºâ	994	21.22	2.9974	698	11.18	2.8439
¹ä	993	21.2	2.9969	634	10.16	2.8021
ÄÂ	992	21.18	2.9965	323	5.17	2.5092
³Ã	992	21.18	2.9965	818	13.1	2.9128
´Ý	990	21.14	2.9956	644	10.32	2.8089
»Î	990	21.14	2.9956	653	10.46	2.8149
½©	990	21.14	2.9956	515	8.25	2.7118
¶Ü	987	21.07	2.9943	604	9.67	2.781
Í×	979	20.9	2.9908	724	11.6	2.8597
´Í	977	20.86	2.9899	647	10.36	2.8109
³¾	976	20.84	2.9894	632	10.12	2.8007
¶Â	974	20.79	2.9886	742	11.89	2.8704
Âî	973	20.77	2.9881	710	11.37	2.8513
ÎÑ	973	20.77	2.9881	694	11.12	2.8414
Çí	972	20.75	2.9877	205	3.28	2.3118
ÑÒ	962	20.54	2.9832	339	5.43	2.5302
Ô¾	961	20.52	2.9827	573	9.18	2.7582
Õ³	957	20.43	2.9809	657	10.52	2.8176
Õ©	957	20.43	2.9809	623	9.98	2.7945
¸ì	956	20.41	2.9805	656	10.51	2.8169
Å°	954	20.37	2.9795	562	9	2.7497
Öî	954	20.37	2.9795	718	11.5	2.8561
°¤	953	20.35	2.9791	682	10.92	2.8338
ºí	950	20.28	2.9777	672	10.76	2.8274
ÆË	950	20.28	2.9777	596	9.55	2.7752
Òê	944	20.15	2.975	596	9.55	2.7752
Æ£	943	20.13	2.9745	738	11.82	2.8681
¶­	941	20.09	2.9736	548	8.78	2.7388
²«	939	20.05	2.9727	619	9.92	2.7917
Ëà	938	20.03	2.9722	658	10.54	2.8182
¾ë	937	20	2.9717	717	11.48	2.8555
Ó×	937	20	2.9717	646	10.35	2.8102
¼Î	935	19.96	2.9708	488	7.82	2.6884
×ç	934	19.94	2.9703	465	7.45	2.6675
Í¡	932	19.9	2.9694	171	2.74	2.233
Ó³	931	19.88	2.9689	600	9.61	2.7782
Öë	930	19.85	2.9685	341	5.46	2.5328
Ðµ	928	19.81	2.9675	564	9.03	2.7513
¿¡	927	19.79	2.9671	475	7.61	2.6767
¹µ	927	19.79	2.9671	678	10.86	2.8312
À¢	926	19.77	2.9666	700	11.21	2.8451
Óé	925	19.75	2.9661	669	10.72	2.8254
¹Î	920	19.64	2.9638	625	10.01	2.7959
¾À	918	19.6	2.9628	731	11.71	2.8639
Íì	917	19.58	2.9624	730	11.69	2.8633
Èª	917	19.58	2.9624	475	7.61	2.6767
´ß	914	19.51	2.9609	547	8.76	2.738
Íà	912	19.47	2.96	523	8.38	2.7185
²²	911	19.45	2.9595	636	10.19	2.8035
½ú	910	19.43	2.959	298	4.77	2.4742
¼ñ	908	19.38	2.9581	637	10.2	2.8041
[truncated: 3,939 more rows]
