# Supplementary material for: SUBTLEX-CH: Chinese Word and Character Frequencies Based on Film Subtitles
Source: PLoS One. 2010 Jun 2;5(6):e10729. doi: 10.1371/journal.pone.0010729 (PMC2880003; doi:10.1371/journal.pone.0010729)
Supplement: Files S1 — SUBTLEX is a zipped file including three files (SUBTLEX-CH-WF, SUBTLEX-CH-CHR, SUBTLEX-CH-WF_PoS) providing word and character frequency measures based on a corpus of film subtitles (33.5 million words or 46.8 million characters). (1.76 MB ZIP) [file pone.0010729.s002.zip › SUBTLEX-CH-WF]

Total word count: 33,546,516
Context number: 6,243
Word	WCount	W/million	logW	W-CD	W-CD%	logW-CD
µÄ	1682530	50155.13	6.226	6243	100	3.7954
ÎÒ	1682285	50147.83	6.2259	6242	99.98	3.7953
Äã	1329424	39629.27	6.1237	6242	99.98	3.7953
ÊÇ	947807	28253.52	5.9767	6243	100	3.7954
ÁË	946365	28210.53	5.9761	6243	100	3.7954
²»	689161	20543.44	5.8383	6242	99.98	3.7953
ÔÚ	429766	12811.05	5.6332	6242	99.98	3.7953
Ëû	397653	11853.78	5.5995	6237	99.9	3.795
ÎÒÃÇ	371696	11080.02	5.5702	6241	99.97	3.7953
ºÃ	334698	9977.13	5.5247	6241	99.97	3.7953
ÓÐ	289109	8618.15	5.4611	6242	99.98	3.7953
Õâ	286987	8554.9	5.4579	6241	99.97	3.7953
¾Í	276636	8246.34	5.4419	6243	100	3.7954
»á	265929	7927.17	5.4248	6242	99.98	3.7953
Âð	249187	7428.1	5.3965	6107	97.82	3.7858
Òª	238656	7114.18	5.3778	6242	99.98	3.7953
Ê²Ã´	236517	7050.42	5.3739	6224	99.7	3.7941
Ëµ	226955	6765.38	5.3559	6242	99.98	3.7953
Ëý	221420	6600.39	5.3452	6134	98.25	3.7877
Ïë	212185	6325.1	5.3267	6240	99.95	3.7952
Ò»	203626	6069.96	5.3088	6240	99.95	3.7952
ºÜ	200584	5979.28	5.3023	6239	99.94	3.7951
ÖªµÀ	196745	5864.84	5.2939	6238	99.92	3.795
ÈË	194914	5810.26	5.2898	6239	99.94	3.7951
°É	194084	5785.52	5.288	6238	99.92	3.795
ÄÇ	190087	5666.37	5.279	6238	99.92	3.795
À´	185154	5519.32	5.2675	6239	99.94	3.7951
¶¼	177619	5294.71	5.2495	6237	99.9	3.795
¸ö	173905	5184	5.2403	6239	99.94	3.7951
ÄÜ	166656	4967.91	5.2218	6239	99.94	3.7951
È¥	163054	4860.53	5.2123	6239	99.94	3.7951
Ã»	159508	4754.83	5.2028	6239	99.94	3.7951
ºÍ	150418	4483.86	5.1773	6214	99.54	3.7934
ËûÃÇ	140460	4187.02	5.1476	6199	99.3	3.7923
µ½	139534	4159.42	5.1447	6238	99.92	3.795
¶Ô	132805	3958.83	5.1232	6229	99.78	3.7944
Ò²	131801	3928.9	5.1199	6236	99.89	3.7949
°¡	130963	3903.92	5.1171	6126	98.13	3.7872
»¹	130326	3884.93	5.115	6235	99.87	3.7948
°Ñ	124534	3712.28	5.0953	6234	99.86	3.7948
ÈÃ	123809	3690.67	5.0928	6230	99.79	3.7945
×ö	122364	3647.59	5.0877	6226	99.73	3.7942
¸ø	117218	3494.19	5.069	6235	99.87	3.7948
Ò»¸ö	116726	3479.53	5.0672	6228	99.76	3.7943
ÉÏ	114371	3409.33	5.0583	6238	99.92	3.795
ÄãÃÇ	112946	3366.85	5.0529	6171	98.85	3.7904
¹ý	112388	3350.21	5.0507	6236	99.89	3.7949
Ã»ÓÐ	108237	3226.48	5.0344	6218	99.6	3.7937
µÃ	105189	3135.62	5.022	6215	99.55	3.7934
¿´	102546	3056.83	5.0109	6235	99.87	3.7948
Õæ	102445	3053.82	5.0105	6224	99.7	3.7941
×Å	100091	2983.65	5.0004	6222	99.66	3.7939
ÊÂ	97715	2912.82	4.99	6198	99.28	3.7923
Õâ¸ö	92058	2744.19	4.9641	6229	99.78	3.7944
ÔõÃ´	89166	2657.98	4.9502	6210	99.47	3.7931
ÏÖÔÚ	88120	2626.8	4.9451	6227	99.74	3.7943
¿ÉÒÔ	79198	2360.84	4.8987	6206	99.41	3.7928
µã	77665	2315.14	4.8902	6194	99.22	3.792
ÄØ	76752	2287.93	4.8851	6196	99.25	3.7921
Èç¹û	76417	2277.94	4.8832	6157	98.62	3.7894
Ö»	72698	2167.08	4.8615	6223	99.68	3.794
±ð	69865	2082.63	4.8443	6143	98.4	3.7884
Å¶	69380	2068.17	4.8412	5428	86.95	3.7346
µ«	68241	2034.22	4.834	5812	93.1	3.7643
±»	65695	1958.33	4.8175	6150	98.51	3.7889
×ß	65258	1945.3	4.8146	6158	98.64	3.7894
Ì«	65151	1942.11	4.8139	6180	98.99	3.791
ÕâÑù	64295	1916.59	4.8082	6194	99.22	3.792
Àï	63276	1886.22	4.8012	6179	98.97	3.7909
¸ú	62979	1877.36	4.7992	5801	92.92	3.7635
¸æËß	61222	1824.99	4.7869	6141	98.37	3.7882
ÒòÎª	59823	1783.29	4.7769	6148	98.48	3.7887
×Ô¼º	57978	1728.29	4.7633	6155	98.59	3.7892
ÔÙ	56520	1684.82	4.7522	6197	99.26	3.7922
Ìý	54888	1636.18	4.7395	6145	98.43	3.7885
ÕâÀï	53900	1606.72	4.7316	5879	94.17	3.7693
¿ì	53510	1595.1	4.7284	5924	94.89	3.7726
Ë­	52782	1573.4	4.7225	6152	98.54	3.789
µ«ÊÇ	52718	1571.49	4.722	5615	89.94	3.7493
¶à	52605	1568.12	4.721	6189	99.14	3.7916
ÓÃ	52436	1563.08	4.7196	6173	98.88	3.7905
Ê±ºò	52176	1555.33	4.7175	6130	98.19	3.7875
ÏÂ	51975	1549.34	4.7158	6171	98.85	3.7904
ÒÑ¾­	51772	1543.29	4.7141	6123	98.08	3.787
Ð»Ð»	51457	1533.9	4.7114	6006	96.2	3.7786
ÎªÊ²Ã´	51063	1522.16	4.7081	6072	97.26	3.7833
¾õµÃ	51047	1521.68	4.708	5956	95.4	3.775
Ìì	50660	1510.14	4.7047	6117	97.98	3.7865
Ïñ	50229	1497.29	4.701	6057	97.02	3.7823
ÕâÃ´	49082	1463.1	4.6909	6104	97.77	3.7856
Ëü	49024	1461.37	4.6904	5777	92.54	3.7617
´Ó	47313	1410.37	4.675	6129	98.17	3.7874
ÏÈÉú	46864	1396.99	4.6708	5211	83.47	3.7169
ÕÒ	46647	1390.52	4.6688	6006	96.2	3.7786
×î	46464	1385.06	4.6671	6129	98.17	3.7874
Ï²»¶	46146	1375.58	4.6641	5856	93.8	3.7676
¿É	46123	1374.9	4.6639	5922	94.86	3.7725
Îª	45565	1358.26	4.6586	6091	97.57	3.7847
´ó	45061	1343.24	4.6538	6109	97.85	3.786
¿ÉÄÜ	44424	1324.25	4.6476	6005	96.19	3.7785
ÐèÒª	44362	1322.4	4.647	5982	95.82	3.7768
ÊÇµÄ	44210	1317.87	4.6455	5568	89.19	3.7457
ËÀ	44056	1313.28	4.644	5748	92.07	3.7595
´Î	43873	1307.83	4.6422	6105	97.79	3.7857
³ö	42784	1275.36	4.6313	6120	98.03	3.7868
ÄÇÃ´	41794	1245.85	4.6211	5917	94.78	3.7721
¸É	41651	1241.59	4.6196	5949	95.29	3.7744
ÄÇ¸ö	41417	1234.61	4.6172	6022	96.46	3.7797
ºÙ	41175	1227.4	4.6146	4817	77.16	3.6828
ÃÇ	39958	1191.12	4.6016	5590	89.54	3.7474
»°	39900	1189.39	4.601	6048	96.88	3.7816
¶ø	39381	1173.92	4.5953	5899	94.49	3.7708
Ã´	39120	1166.14	4.5924	3260	52.22	3.5132
¶«Î÷	38127	1136.54	4.5812	5958	95.43	3.7751
Ó¦¸Ã	37811	1127.12	4.5776	5960	95.47	3.7752
º¢×Ó	37243	1110.19	4.571	5216	83.55	3.7173
ÆðÀ´	37205	1109.06	4.5706	5973	95.68	3.7762
ËùÒÔ	37014	1103.36	4.5684	5910	94.67	3.7716
ÕâÐ©	36735	1095.05	4.5651	5954	95.37	3.7748
²Å	36716	1094.48	4.5649	6073	97.28	3.7834
Á½	36580	1090.43	4.5632	5953	95.35	3.7747
´í	36166	1078.09	4.5583	5950	95.31	3.7745
»¹ÓÐ	35932	1071.11	4.5555	6078	97.36	3.7838
ÓÖ	35561	1060.05	4.551	6000	96.11	3.7782
Ð¡	34967	1042.34	4.5437	5838	93.51	3.7663
ÖÐ	34862	1039.21	4.5424	5837	93.5	3.7662
½Ð	34648	1032.83	4.5397	5853	93.75	3.7674
àÅ	34639	1032.57	4.5396	4451	71.3	3.6485
¸Ã	34169	1018.56	4.5336	5878	94.15	3.7692
µÈ	34016	1014	4.5317	5928	94.95	3.7729
ÎÊÌâ	33364	994.56	4.5233	5848	93.67	3.767
Ò»Æð	32889	980.4	4.5171	5873	94.07	3.7689
ÄÃ	32361	964.66	4.51	5858	93.83	3.7677
¸ü	32253	961.44	4.5086	5936	95.08	3.7735
¿ªÊ¼	32126	957.66	4.5069	5934	95.05	3.7733
°ï	31793	947.73	4.5023	5730	91.78	3.7582
´ò	31223	930.74	4.4945	5626	90.12	3.7502
°®	31122	927.73	4.4931	5314	85.12	3.7254
´ø	31069	926.15	4.4923	5852	93.74	3.7673
Ê±¼ä	30703	915.24	4.4872	5902	94.54	3.771
Äê	30648	913.6	4.4864	5578	89.35	3.7465
Çë	30598	912.11	4.4857	5588	89.51	3.7473
»Ø	30259	902	4.4809	5948	95.27	3.7744
¹¤×÷	30191	899.97	4.4799	5295	84.81	3.7239
È»ºó	29752	886.89	4.4735	5749	92.09	3.7596
µ±	29619	882.92	4.4716	5787	92.7	3.7625
¼û	29340	874.61	4.4675	5856	93.8	3.7676
Ç®	29221	871.06	4.4657	4602	73.71	3.6629
àÞ	29190	870.14	4.4652	3548	56.83	3.55
Ò»Ñù	28861	860.33	4.4603	5906	94.6	3.7713
ÊÂÇé	28176	839.91	4.4499	5367	85.97	3.7297
¾ÍÊÇ	28137	838.75	4.4493	5877	94.14	3.7692
³Ô	27913	832.07	4.4458	5155	82.57	3.7122
ËùÓÐ	27749	827.18	4.4432	5681	91	3.7544
¿ª	27382	816.24	4.4375	5709	91.45	3.7566
Ò»ÏÂ	27171	809.95	4.4341	5714	91.53	3.7569
¼Ò	27026	805.63	4.4318	5613	89.91	3.7492
·Ç³£	26976	804.14	4.431	5138	82.3	3.7108
¿´µ½	26783	798.38	4.4279	5628	90.15	3.7504
Ï£Íû	26658	794.66	4.4258	5741	91.96	3.759
ÄÇÐ©	26450	788.46	4.4224	5594	89.6	3.7477
ÄÄ	26385	786.52	4.4214	5326	85.31	3.7264
µ±È»	26313	784.37	4.4202	5734	91.85	3.7585
Ò²Ðí	26083	777.52	4.4164	5032	80.6	3.7017
ÐÐ	26032	776	4.4155	5602	89.73	3.7483
ÅóÓÑ	26017	775.55	4.4153	5439	87.12	3.7355
ÂèÂè	25730	766.99	4.4104	4246	68.01	3.628
ÏàÐÅ	25699	766.07	4.4099	5665	90.74	3.7532
Ç°	25613	763.51	4.4085	5722	91.65	3.7575
àË	25335	755.22	4.4037	4281	68.57	3.6315
ÈÏÎª	25294	754	4.403	5162	82.68	3.7128
½«	24946	743.62	4.397	4900	78.49	3.6902
Õâ¶ù	24824	739.99	4.3949	4386	70.25	3.6421
½ñÌì	24750	737.78	4.3936	5484	87.84	3.7391
Ã÷°×	24744	737.6	4.3935	5475	87.7	3.7384
Ò»Ö±	24551	731.85	4.3901	5731	91.8	3.7582
¿´¿´	24319	724.93	4.3859	5695	91.22	3.7555
³µ	23974	714.65	4.3797	4469	71.58	3.6502
Ê±	23472	699.69	4.3706	5304	84.96	3.7246
É±	23405	697.69	4.3693	4221	67.61	3.6254
µØ·½	23358	696.29	4.3684	5538	88.71	3.7434
²»¹ý	23333	695.54	4.368	4705	75.36	3.6726
ßÀ	22734	677.69	4.3567	3346	53.6	3.5245
·¢Éú	22602	673.75	4.3541	5395	86.42	3.732
¼¸	22431	668.65	4.3508	5590	89.54	3.7474
»ØÀ´	22423	668.42	4.3507	5483	87.83	3.739
×¼±¸	22202	661.83	4.3464	5365	85.94	3.7296
ÕÒµ½	22128	659.62	4.3449	5139	82.32	3.7109
ºó	22018	656.34	4.3428	5508	88.23	3.741
°Ö°Ö	21930	653.72	4.341	3747	60.02	3.5737
Ò»ÇÐ	21709	647.13	4.3366	5326	85.31	3.7264
±§Ç¸	21563	642.78	4.3337	5096	81.63	3.7072
±È	21371	637.06	4.3298	5555	88.98	3.7447
¸Ð¾õ	21315	635.39	4.3287	5104	81.76	3.7079
Ð©	21286	634.52	4.3281	5399	86.48	3.7323
Ö»ÊÇ	21213	632.35	4.3266	5389	86.32	3.7315
ÔõÃ´Ñù	20986	625.58	4.3219	5278	84.54	3.7225
³öÀ´	20938	624.15	4.3209	5532	88.61	3.7429
²»Òª	20679	616.43	4.3155	4984	79.83	3.6976
¶Ô²»Æð	20548	612.52	4.3128	4797	76.84	3.681
ÎÊ	20455	609.75	4.3108	5286	84.67	3.7231
Àë¿ª	20359	606.89	4.3088	5216	83.55	3.7173
Ò»µã	20342	606.38	4.3084	5326	85.31	3.7264
Ò»¶¨	20273	604.33	4.3069	5274	84.48	3.7221
Æð	20231	603.07	4.306	5545	88.82	3.7439
»¹ÊÇ	19998	596.13	4.301	5607	89.81	3.7487
·¢ÏÖ	19774	589.45	4.2961	5060	81.05	3.7042
Ëù	19715	587.69	4.2948	5175	82.89	3.7139
×¡	19602	584.32	4.2923	5175	82.89	3.7139
¼þ	19568	583.31	4.2915	5259	84.24	3.7209
Õý	19536	582.36	4.2908	5406	86.59	3.7329
¶øÇÒ	19404	578.42	4.2879	5071	81.23	3.7051
²¢	19394	578.12	4.2877	5049	80.87	3.7032
±ØÐë	19320	575.92	4.286	4958	79.42	3.6953
ÒâË¼	19239	573.5	4.2842	5301	84.91	3.7244
·Å	19099	569.33	4.281	5341	85.55	3.7276
²»´í	18930	564.29	4.2772	4976	79.71	3.6969
¿Ï¶¨	18531	552.4	4.2679	5139	82.32	3.7109
µç»°	18374	547.72	4.2642	4444	71.18	3.6478
ÎªÁË	18274	544.74	4.2618	5293	84.78	3.7237
¸ã	18263	544.41	4.2616	4997	80.04	3.6987
°ô	18253	544.11	4.2613	4325	69.28	3.636
µÚÒ»	18192	542.29	4.2599	5202	83.33	3.7162
Âè	18110	539.85	4.2579	3660	58.63	3.5635
µØ	18009	536.84	4.2555	4878	78.14	3.6882
½ø	17634	525.66	4.2464	5243	83.98	3.7196
ÄÇÑù	17495	521.51	4.2429	5035	80.65	3.702
´ó¼Ò	17458	520.41	4.242	4580	73.36	3.6609
ÐÂ	17291	515.43	4.2378	5059	81.03	3.7041
Äú	17279	515.08	4.2375	3172	50.81	3.5013
Ïò	17219	513.29	4.236	5057	81	3.7039
Ò»Ð©	17133	510.72	4.2338	4907	78.6	3.6908
Èý	16916	504.26	4.2283	4765	76.33	3.6781
ÄÇÀï	16783	500.29	4.2249	4636	74.26	3.6661
ÒÔÎª	16582	494.3	4.2196	5192	83.17	3.7153
¸ßÐË	16480	491.26	4.217	4897	78.44	3.6899
Âï	16472	491.02	4.2167	4286	68.65	3.6321
ÀÏ	16451	490.39	4.2162	4530	72.56	3.6561
Î»	16368	487.92	4.214	4463	71.49	3.6496
¹ýÀ´	16223	483.6	4.2101	4951	79.3	3.6947
µô	16141	481.15	4.2079	4971	79.63	3.6964
ÏÈ	16060	478.74	4.2057	5186	83.07	3.7148
µÈµÈ	15921	474.59	4.202	4700	75.28	3.6721
Éú»î	15918	474.51	4.2019	4749	76.07	3.6766
Ö®	15804	471.11	4.1988	4715	75.52	3.6735
Âò	15766	469.97	4.1977	4369	69.98	3.6404
ÖÖ	15716	468.48	4.1963	4935	79.05	3.6933
Ò½Éú	15679	467.38	4.1953	3079	49.32	3.4884
×îºó	15200	453.1	4.1818	4902	78.52	3.6904
Ö®Ç°	15187	452.71	4.1815	5114	81.92	3.7088
»ï¼Æ	15063	449.02	4.1779	3387	54.25	3.5298
ÊÖ	15010	447.44	4.1764	4720	75.6	3.6739
ÈÎºÎ	14918	444.7	4.1737	4837	77.48	3.6846
ºÜ¶à	14874	443.38	4.1724	4980	79.77	3.6972
ÄÄ¶ù	14873	443.35	4.1724	3735	59.83	3.5723
ÕâÖÖ	14615	435.66	4.1648	4907	78.6	3.6908
ÉÏµÛ	14605	435.37	4.1645	3685	59.03	3.5664
Å®ÈË	14388	428.9	4.158	4137	66.27	3.6167
Ãû×Ö	14335	427.32	4.1564	4581	73.38	3.661
ÈÏÊ¶	14304	426.39	4.1555	4544	72.79	3.6574
×ø	14204	423.41	4.1524	4706	75.38	3.6727
½ñÍí	14178	422.64	4.1516	3850	61.67	3.5855
ÆäËû	14163	422.19	4.1512	4666	74.74	3.6689
ºÈ	14004	417.45	4.1463	4206	67.37	3.6239
¼ÇµÃ	13898	414.29	4.143	4713	75.49	3.6733
¼Ò»ï	13846	412.74	4.1413	4064	65.1	3.609
Óë	13700	408.39	4.1367	4274	68.46	3.6308
»òÕß	13597	405.32	4.1334	4625	74.08	3.6651
Ð´	13589	405.08	4.1332	3955	63.35	3.5971
´©	13586	404.99	4.1331	4351	69.69	3.6386
Åª	13574	404.63	4.1327	4604	73.75	3.6631
¹ýÈ¥	13485	401.98	4.1299	4787	76.68	3.6801
ÄÄÀï	13471	401.56	4.1294	3959	63.42	3.5976
À²	13369	398.52	4.1261	3233	51.79	3.5096
È´	13346	397.84	4.1254	4587	73.47	3.6615
Ëã	13337	397.57	4.1251	4769	76.39	3.6784
µ£ÐÄ	13238	394.62	4.1218	4815	77.13	3.6826
¼ÌÐø	13221	394.11	4.1213	4645	74.4	3.667
ËÍ	13212	393.84	4.121	4622	74.03	3.6648
Å®º¢	13197	393.39	4.1205	3606	57.76	3.557
ÒÔ	13083	390	4.1167	4819	77.19	3.683
Íæ	13033	388.51	4.115	4171	66.81	3.6202
Ç×°®	12783	381.05	4.1066	3644	58.37	3.5616
ÏÂÀ´	12748	380.01	4.1054	4708	75.41	3.6728
³É	12539	373.78	4.0983	4797	76.84	3.681
Ìõ	12508	372.86	4.0972	4324	69.26	3.6359
¹»	12404	369.76	4.0936	4753	76.13	3.677
¸¸Ç×	12399	369.61	4.0934	3099	49.64	3.4912
ÒÔÇ°	12391	369.37	4.0931	4628	74.13	3.6654
ÅÜ	12332	367.61	4.091	4049	64.86	3.6073
ÔÂ	12253	365.25	4.0882	4113	65.88	3.6142
Ôç	12185	363.23	4.0858	4580	73.36	3.6609
ÃÀ¹ú	12185	363.23	4.0858	3232	51.77	3.5095
³¤	12173	362.87	4.0854	4563	73.09	3.6593
ÍêÈ«	12068	359.74	4.0816	4491	71.94	3.6523
±¦±´	11950	356.22	4.0774	3420	54.78	3.534
ºÅ	11862	353.6	4.0742	3261	52.23	3.5134
Ç¹	11850	353.24	4.0737	2630	42.13	3.42
¹·	11808	351.99	4.0722	2627	42.08	3.4195
¿ÉÊÇ	11739	349.93	4.0696	3783	60.6	3.5778
ÊÀ½ç	11721	349.4	4.069	4044	64.78	3.6068
Ð¡Ê±	11709	349.04	4.0685	4313	69.09	3.6348
ÖØÒª	11677	348.08	4.0673	4515	72.32	3.6547
Ì¸	11653	347.37	4.0664	3982	63.78	3.6001
±ðÈË	11613	346.18	4.0649	4473	71.65	3.6506
ÄÐÈË	11608	346.03	4.0648	3833	61.4	3.5835
Í·	11582	345.25	4.0638	4379	70.14	3.6414
»ú»á	11571	344.92	4.0634	4370	70	3.6405
Ëê	11556	344.48	4.0628	3915	62.71	3.5927
³öÈ¥	11524	343.52	4.0616	4347	69.63	3.6382
»î	11509	343.08	4.061	4038	64.68	3.6062
¿´¼û	11442	341.08	4.0585	3834	61.41	3.5837
Õß	11387	339.44	4.0564	3517	56.34	3.5462
´òµç»°	11289	336.52	4.0527	3821	61.2	3.5822
Î¹	11286	336.43	4.0525	3067	49.13	3.4867
ºÃÏñ	11214	334.28	4.0498	4203	67.32	3.6236
µÃµ½	11188	333.51	4.0488	4323	69.25	3.6358
¾¯²ì	11176	333.15	4.0483	2784	44.59	3.4447
Íê	11162	332.73	4.0477	4599	73.67	3.6627
ÕÅ	11146	332.26	4.0471	3980	63.75	3.5999
¶ù×Ó	11100	330.88	4.0453	2923	46.82	3.4658
Ö®ºó	11099	330.85	4.0453	4193	67.16	3.6225
Æ¯ÁÁ	11032	328.86	4.0427	3836	61.44	3.5839
·ÖÖÓ	11029	328.77	4.0425	4009	64.22	3.603
½Ó	10970	327.01	4.0402	4197	67.23	3.6229
³¡	10963	326.8	4.0399	3926	62.89	3.594
ÔÙ¼û	10958	326.65	4.0397	3721	59.6	3.5707
Çó	10904	325.04	4.0376	3504	56.13	3.5446
¸Õ	10888	324.56	4.0369	4456	71.38	3.6489
ÈçºÎ	10879	324.3	4.0366	4019	64.38	3.6041
±ÈÈü	10726	319.74	4.0304	1785	28.59	3.2516
Ñ½	10700	318.96	4.0294	2378	38.09	3.3762
Çé¿ö	10673	318.16	4.0283	4141	66.33	3.6171
±ä	10580	315.38	4.0245	4291	68.73	3.6326
¹ØÏµ	10567	315	4.024	4219	67.58	3.6252
ÕæÊÇ	10559	314.76	4.0236	4177	66.91	3.6209
Å®Ê¿	10544	314.31	4.023	3437	55.05	3.5362
±¾	10526	313.77	4.0223	3743	59.96	3.5732
ÂíÉÏ	10413	310.4	4.0176	4266	68.33	3.63
¾ö¶¨	10318	307.57	4.0136	3979	63.74	3.5998
¼ûµ½	10317	307.54	4.0136	4049	64.86	3.6073
¸ù±¾	10311	307.36	4.0133	4185	67.04	3.6217
¹ØÓÚ	10266	306.02	4.0114	4072	65.23	3.6098
ÄÇ¶ù	10254	305.67	4.0109	3463	55.47	3.5395
ÄÑ	10254	305.67	4.0109	4393	70.37	3.6428
Ö»Òª	10236	305.13	4.0101	4393	70.37	3.6428
ÀïÃæ	10183	303.55	4.0079	4099	65.66	3.6127
Ã¿	10154	302.68	4.0066	4252	68.11	3.6286
·Ý	10154	302.68	4.0066	3987	63.86	3.6006
µ½µ×	10133	302.06	4.0057	4247	68.03	3.6281
ÁË½â	10127	301.88	4.0055	4076	65.29	3.6102
Ã÷Ìì	10108	301.31	4.0047	3900	62.47	3.5911
Õ¾	10081	300.51	4.0035	3971	63.61	3.5989
½áÊø	10050	299.58	4.0022	4167	66.75	3.6198
¹«Ë¾	10046	299.46	4.002	2684	42.99	3.4288
³ÉÎª	10038	299.23	4.0016	3875	62.07	3.5883
ÓÀÔ¶	10036	299.17	4.0016	4083	65.4	3.611
°ïÖú	10033	299.08	4.0014	3991	63.93	3.6011
À´Ëµ	10026	298.87	4.0011	4223	67.64	3.6256
¶àÉÙ	9965	297.05	3.9985	4135	66.23	3.6165
ÍÛ	9951	296.63	3.9979	3181	50.95	3.5026
Ãû	9950	296.6	3.9978	3522	56.42	3.5468
ËüÃÇ	9933	296.1	3.9971	3301	52.88	3.5186
×Ü	9898	295.05	3.9955	4260	68.24	3.6294
È·¶¨	9889	294.78	3.9952	4072	65.23	3.6098
ÓÐÈË	9877	294.43	3.9946	4277	68.51	3.6311
Çå³þ	9836	293.2	3.9928	4193	67.16	3.6225
ÍíÉÏ	9574	285.39	3.9811	3763	60.28	3.5755
°²È«	9541	284.41	3.9796	3339	53.48	3.5236
ÔõÑù	9529	284.05	3.979	3607	57.78	3.5571
Ã»Ê²Ã´	9452	281.76	3.9755	4162	66.67	3.6193
¿é	9365	279.16	3.9715	3358	53.79	3.5261
»Ø¼Ò	9360	279.02	3.9713	3807	60.98	3.5806
Áô	9272	276.39	3.9672	4166	66.73	3.6197
ÖÜ	9241	275.47	3.9657	3254	52.12	3.5124
Ô¸Òâ	9191	273.98	3.9634	3915	62.71	3.5927
¼Æ»®	9169	273.32	3.9623	3410	54.62	3.5328
°Ö	9154	272.87	3.9616	2424	38.83	3.3845
Á©	9037	269.39	3.956	3474	55.65	3.5408
Í£	9028	269.12	3.9556	3794	60.77	3.5791
²»ÄÜ	9019	268.85	3.9552	4266	68.33	3.63
ËûÂèµÄ	9006	268.46	3.9545	1706	27.33	3.232
Ëµ»°	8985	267.84	3.9535	3987	63.86	3.6006
Áí	8973	267.48	3.9529	4051	64.89	3.6076
ÐÄ	8955	266.94	3.9521	3795	60.79	3.5792
»¨	8947	266.7	3.9517	3902	62.5	3.5913
ËýÃÇ	8912	265.66	3.95	2322	37.19	3.3659
ÓÐÐ©	8889	264.98	3.9489	4003	64.12	3.6024
ÃÅ	8879	264.68	3.9484	3504	56.13	3.5446
¸ÐÐ»	8860	264.11	3.9474	3591	57.52	3.5552
Ì¸Ì¸	8820	262.92	3.9455	3760	60.23	3.5752
¶¨	8761	261.16	3.9426	3840	61.51	3.5843
ÓÚ	8727	260.15	3.9409	3825	61.27	3.5826
ÒÔºó	8698	259.28	3.9394	3750	60.07	3.574
¹Ü	8697	259.25	3.9394	3992	63.94	3.6012
ÕÕÆ¬	8687	258.95	3.9389	2474	39.63	3.3934
Ã¿¸ö	8685	258.89	3.9388	3803	60.92	3.5801
»¶Ó­	8674	258.57	3.9382	3215	51.5	3.5072
¸Ò	8664	258.27	3.9377	4039	64.7	3.6063
ÐÖµÜ	8631	257.28	3.9361	2717	43.52	3.4341
´ÓÀ´	8581	255.79	3.9335	3753	60.12	3.5744
×ÜÊÇ	8552	254.93	3.9321	3894	62.37	3.5904
×ì	8513	253.77	3.9301	3384	54.2	3.5294
Ìø	8496	253.26	3.9292	2723	43.62	3.435
°ÝÍÐ	8456	252.07	3.9272	3240	51.9	3.5105
Å®¶ù	8450	251.89	3.9269	2639	42.27	3.4214
×¥	8430	251.29	3.9258	3357	53.77	3.526
Ð¡½ã	8423	251.08	3.9255	2582	41.36	3.412
¶¯	8406	250.58	3.9246	3323	53.23	3.5215
Ó®	8363	249.3	3.9224	2646	42.38	3.4226
ÏûÏ¢	8346	248.79	3.9215	3612	57.86	3.5577
Å®	8343	248.7	3.9213	3433	54.99	3.5357
Ã¦	8342	248.67	3.9213	3818	61.16	3.5818
»òÐí	8315	247.86	3.9199	2549	40.83	3.4064
Èç´Ë	8305	247.57	3.9193	3596	57.6	3.5558
¶Ó	8286	247	3.9183	2141	34.29	3.3306
ÎÞ·¨	8226	245.21	3.9152	3443	55.15	3.5369
·¿×Ó	8223	245.12	3.915	2820	45.17	3.4502
À­	8219	245	3.9148	2886	46.23	3.4603
ÒÂ·þ	8130	242.35	3.9101	3326	53.28	3.5219
ÌýËµ	8098	241.4	3.9084	3728	59.71	3.5715
¾È	8095	241.31	3.9082	2977	47.69	3.4738
²Î¼Ó	8081	240.89	3.9075	3191	51.11	3.5039
°ì·¨	8059	240.23	3.9063	3701	59.28	3.5683
Ë¯	8031	239.4	3.9048	3200	51.26	3.5051
Î¨Ò»	8023	239.16	3.9043	3960	63.43	3.5977
»ØÈ¥	7993	238.27	3.9027	3651	58.48	3.5624
ÈËÃÇ	7990	238.18	3.9025	3470	55.58	3.5403
Íí	7970	237.58	3.9015	3725	59.67	3.5711
¸ÃËÀ	7905	235.64	3.8979	2795	44.77	3.4464
±Õ	7894	235.32	3.8973	3266	52.31	3.514
Ñ¡Ôñ	7885	235.05	3.8968	3406	54.56	3.5322
»µ	7842	233.76	3.8944	3720	59.59	3.5705
Ô­Òò	7829	233.38	3.8937	3795	60.79	3.5792
ÏÂÈ¥	7767	231.53	3.8903	3564	57.09	3.5519
ÊÜ	7756	231.2	3.8896	3879	62.13	3.5887
Á¬	7706	229.71	3.8868	3711	59.44	3.5695
ºÃºÃ	7704	229.65	3.8867	3718	59.55	3.5703
È«	7693	229.32	3.8861	3607	57.78	3.5571
È·Êµ	7630	227.45	3.8825	3337	53.45	3.5234
Í¦	7603	226.64	3.881	3319	53.16	3.521
´Ë	7595	226.4	3.8805	3539	56.69	3.5489
Ë®	7581	225.98	3.8797	3094	49.56	3.4905
»ìµ°	7572	225.72	3.8792	2446	39.18	3.3885
±­	7541	224.79	3.8774	3094	49.56	3.4905
±£Ö¤	7515	224.02	3.8759	3626	58.08	3.5594
Ñ§Ð£	7502	223.63	3.8752	2435	39	3.3865
Âô	7475	222.82	3.8736	2872	46	3.4582
ÐÅ	7450	222.08	3.8722	2883	46.18	3.4598
½ÓÊÜ	7444	221.9	3.8718	3580	57.34	3.5539
¸Ä±ä	7434	221.6	3.8712	3404	54.53	3.532
Îè	7420	221.19	3.8704	1012	16.21	3.0052
¿´À´	7416	221.07	3.8702	3574	57.25	3.5532
¸ß	7415	221.04	3.8701	3480	55.74	3.5416
Âé·³	7376	219.87	3.8678	3516	56.32	3.546
³öÏÖ	7322	218.26	3.8646	3652	58.5	3.5625
´òËã	7315	218.06	3.8642	3288	52.67	3.5169
µçÓ°	7249	216.09	3.8603	2297	36.79	3.3612
ÊÔ	7231	215.55	3.8592	3387	54.25	3.5298
ÉíÉÏ	7228	215.46	3.859	3643	58.35	3.5615
·¿¼ä	7208	214.87	3.8578	2973	47.62	3.4732
ÃÀ	7200	214.63	3.8573	2722	43.6	3.4349
²»¹Ü	7185	214.18	3.8564	3680	58.95	3.5658
Êé	7152	213.2	3.8544	2284	36.58	3.3587
ÌØ±ð	7131	212.57	3.8532	3478	55.71	3.5413
×¢Òâ	7129	212.51	3.853	3554	56.93	3.5507
Çò	7121	212.27	3.8525	1763	28.24	3.2463
²é	7121	212.27	3.8525	2364	37.87	3.3736
Íü	7120	212.24	3.8525	3531	56.56	3.5479
ÉõÖÁ	7100	211.65	3.8513	3557	56.98	3.5511
±£»¤	7094	211.47	3.8509	2895	46.37	3.4616
ÕæÕý	7090	211.35	3.8506	3502	56.09	3.5443
½á¹û	7085	211.2	3.8503	3268	52.35	3.5143
±íÏÖ	7082	211.11	3.8502	2508	40.17	3.3993
ÅÄ	7076	210.93	3.8498	2295	36.76	3.3608
ÆäÊµ	7067	210.66	3.8492	3341	53.52	3.5239
Ð¡ÐÄ	7022	209.32	3.8465	3271	52.39	3.5147
½øÀ´	6999	208.64	3.845	3531	56.56	3.5479
Â·	6993	208.46	3.8447	3097	49.61	3.4909
´ô	6983	208.16	3.844	3072	49.21	3.4874
ËÄ	6979	208.04	3.8438	3040	48.69	3.4829
¾Ã	6966	207.65	3.843	3602	57.7	3.5565
µ±Ê±	6935	206.73	3.841	3077	49.29	3.4881
»ò	6932	206.64	3.8409	3166	50.71	3.5005
¶®	6923	206.37	3.8403	3127	50.09	3.4951
Ö»ÓÐ	6916	206.16	3.8399	3675	58.87	3.5653
ÔõÃ´°ì	6871	204.82	3.837	3445	55.18	3.5372
µÚ	6842	203.96	3.8352	3660	58.63	3.5635
Âí	6796	202.58	3.8323	2729	43.71	3.436
½²	6785	202.26	3.8315	3074	49.24	3.4877
¾ø¶Ô	6782	202.17	3.8314	3252	52.09	3.5122
³¤¹Ù	6780	202.11	3.8312	1353	21.67	3.1313
Ô±	6763	201.6	3.8301	2180	34.92	3.3385
½øÈ¥	6757	201.42	3.8298	3305	52.94	3.5192
ÖÁÉÙ	6750	201.21	3.8293	3630	58.15	3.5599
ÂÉÊ¦	6747	201.12	3.8291	1825	29.23	3.2613
à¸	6700	199.72	3.8261	1527	24.46	3.1838
Õû¸ö	6696	199.6	3.8258	3409	54.61	3.5326
Ìýµ½	6695	199.57	3.8258	3391	54.32	3.5303
±íÑÝ	6658	198.47	3.8233	1590	25.47	3.2014
ÕýÔÚ	6653	198.32	3.823	3382	54.17	3.5292
ÎÞ	6648	198.17	3.8227	3277	52.49	3.5155
ÒÑ	6636	197.81	3.8219	2968	47.54	3.4725
Ð¦	6628	197.58	3.8214	2831	45.35	3.4519
Ñ¡	6619	197.31	3.8208	2424	38.83	3.3845
¸Ðµ½	6612	197.1	3.8203	3147	50.41	3.4979
ÄÇ±ß	6572	195.91	3.8177	3177	50.89	3.502
Ô¶	6570	195.85	3.8176	3459	55.41	3.539
¶ù	6569	195.82	3.8175	2551	40.86	3.4067
¹ÊÊÂ	6551	195.28	3.8163	2656	42.54	3.4242
·è	6550	195.25	3.8162	3180	50.94	3.5024
»»	6541	194.98	3.8156	3315	53.1	3.5205
½á»é	6535	194.8	3.8152	2278	36.49	3.3576
²Â	6521	194.39	3.8143	3308	52.99	3.5196
ÔÛÃÇ	6519	194.33	3.8142	1551	24.84	3.1906
´²	6505	193.91	3.8132	2771	44.39	3.4426
´¦Àí	6498	193.7	3.8128	3179	50.92	3.5023
ÆÞ×Ó	6494	193.58	3.8125	2401	38.46	3.3804
½øÐÐ	6485	193.31	3.8119	3024	48.44	3.4806
ÄÚ	6436	191.85	3.8086	2999	48.04	3.477
ÊÇ·ñ	6434	191.79	3.8085	2955	47.33	3.4706
¶Î	6430	191.67	3.8082	3234	51.8	3.5097
Áî	6425	191.53	3.8079	2819	45.15	3.4501
¸Õ¸Õ	6422	191.44	3.8077	3251	52.07	3.512
°¸×Ó	6413	191.17	3.8071	1576	25.24	3.1976
ÐÐ¶¯	6405	190.93	3.8065	2468	39.53	3.3923
µÚ¶þ	6379	190.15	3.8048	3336	53.44	3.5232
Å¬Á¦	6360	189.59	3.8035	3031	48.55	3.4816
º¦ÅÂ	6346	189.17	3.8025	3009	48.2	3.4784
¾Æ	6338	188.93	3.802	2594	41.55	3.414
·¢	6323	188.48	3.8009	3166	50.71	3.5005
µ÷²é	6319	188.37	3.8006	2193	35.13	3.341
Ê§È¥	6314	188.22	3.8003	3133	50.18	3.496
¸è	6309	188.07	3.8	1505	24.11	3.1775
³É¹¦	6305	187.95	3.7997	2972	47.61	3.473
³ª	6300	187.8	3.7993	1430	22.91	3.1553
¿¼ÂÇ	6295	187.65	3.799	3146	50.39	3.4978
¸Õ²Å	6280	187.2	3.798	3161	50.63	3.4998
Ô¼»á	6267	186.82	3.7971	2150	34.44	3.3324
½ÚÄ¿	6253	186.4	3.7961	1486	23.8	3.172
Í¨¹ý	6216	185.29	3.7935	2799	44.83	3.447
Ö®¼ä	6212	185.18	3.7932	3260	52.22	3.5132
±ðµÄ	6210	185.12	3.7931	3270	52.38	3.5145
Ñ§	6209	185.09	3.793	3023	48.42	3.4804
¿ªÐÄ	6202	184.88	3.7925	2804	44.91	3.4478
Ä¸Ç×	6195	184.67	3.792	2364	37.87	3.3736
Á¾	6190	184.52	3.7917	2379	38.11	3.3764
Ö÷Òâ	6144	183.15	3.7885	3207	51.37	3.5061
Ì½	6140	183.03	3.7882	1491	23.88	3.1735
ÕÉ·ò	6115	182.28	3.7864	2216	35.5	3.3456
´ý	6103	181.93	3.7855	2847	45.6	3.4544
±ä³É	6103	181.93	3.7855	3140	50.3	3.4969
µ¹	6092	181.6	3.7848	3315	53.1	3.5205
Àë	6088	181.48	3.7845	3343	53.55	3.5241
½âÊÍ	6088	181.48	3.7845	3100	49.66	3.4914
Íù	6083	181.33	3.7841	2964	47.48	3.4719
Íò	6031	179.78	3.7804	2019	32.34	3.3051
ÁªÏµ	6021	179.48	3.7797	2777	44.48	3.4436
ÅÉ	6001	178.89	3.7782	2619	41.95	3.4181
¹Ø	5998	178.8	3.778	3111	49.83	3.4929
Ö¤Ã÷	5987	178.47	3.7772	2822	45.2	3.4506
¾ä	5984	178.38	3.777	3286	52.63	3.5167
Îå	5903	175.96	3.7711	2674	42.83	3.4272
ÉúÃü	5898	175.82	3.7707	2804	44.91	3.4478
ÓÐµã	5897	175.79	3.7706	3207	51.37	3.5061
¿¿	5890	175.58	3.7701	2802	44.88	3.4475
½â¾ö	5888	175.52	3.77	2983	47.78	3.4747
°ì¹«ÊÒ	5882	175.34	3.7695	2515	40.29	3.4005
ÄÑµÀ	5875	175.13	3.769	3033	48.58	3.4819
×÷Îª	5864	174.8	3.7682	3084	49.4	3.4891
Ææ¹Ö	5833	173.88	3.7659	3104	49.72	3.4919
Éú	5816	173.37	3.7646	2889	46.28	3.4607
ÓÉ	5799	172.86	3.7634	2995	47.97	3.4764
ÄÐ	5775	172.15	3.7616	2626	42.06	3.4193
¼«ÁË	5771	172.03	3.7613	2559	40.99	3.4081
Í¬Òâ	5759	171.67	3.7603	2916	46.71	3.4648
Èç	5747	171.31	3.7594	3087	49.45	3.4895
ÓÎÏ·	5732	170.87	3.7583	2210	35.4	3.3444
°ïÃ¦	5725	170.66	3.7578	3086	49.43	3.4894
Ö¸	5719	170.48	3.7573	3031	48.55	3.4816
Î£ÏÕ	5711	170.24	3.7567	2813	45.06	3.4492
ÌÖÑá	5691	169.65	3.7552	2875	46.05	3.4586
Ôø¾­	5689	169.59	3.755	3072	49.21	3.4874
ÑÛ¾¦	5673	169.11	3.7538	2758	44.18	3.4406
ÍâÃæ	5603	167.02	3.7484	2996	47.99	3.4765
´¦	5577	166.25	3.7464	2934	47	3.4675
¹ú¼Ò	5576	166.22	3.7463	2041	32.69	3.3098
¿´ÉÏÈ¥	5566	165.92	3.7455	2382	38.15	3.3769
×ÜÍ³	5549	165.41	3.7442	934	14.96	2.9703
¼ä	5547	165.35	3.7441	2849	45.64	3.4547
ÉËº¦	5536	165.02	3.7432	2712	43.44	3.4333
¿ØÖÆ	5535	164.99	3.7431	2656	42.54	3.4242
×î½ü	5532	164.91	3.7429	3096	49.59	3.4908
ÉùÒô	5523	164.64	3.7422	2631	42.14	3.4201
Ôã	5513	164.34	3.7414	2951	47.27	3.47
¿ìÀÖ	5505	164.1	3.7408	2131	34.13	3.3286
Íµ	5501	163.98	3.7404	2338	37.45	3.3688
Ê×	5501	163.98	3.7404	1826	29.25	3.2615
¿É°®	5498	163.89	3.7402	2656	42.54	3.4242
½øÈë	5490	163.65	3.7396	2550	40.85	3.4065
ÄÜ¹»	5483	163.44	3.739	2454	39.31	3.3899
ÊÂÊµÉÏ	5461	162.79	3.7373	2825	45.25	3.451
¹þ	5460	162.76	3.7372	2178	34.89	3.3381
ÐÑ	5457	162.67	3.737	2150	34.44	3.3324
·Ö	5455	162.61	3.7368	2563	41.05	3.4087
Íê³É	5450	162.46	3.7364	2601	41.66	3.4151
²¿	5436	162.04	3.7353	2395	38.36	3.3793
×òÍí	5434	161.98	3.7351	2488	39.85	3.3959
Í¬	5401	161	3.7325	2850	45.65	3.4548
Ò½Ôº	5391	160.7	3.7317	1994	31.94	3.2997
²»ÐÐ	5389	160.64	3.7315	2714	43.47	3.4336
°ë	5389	160.64	3.7315	2917	46.72	3.4649
¶øÒÑ	5389	160.64	3.7315	2823	45.22	3.4507
ÉÏÃæ	5363	159.87	3.7294	2941	47.11	3.4685
Ñù×Ó	5337	159.09	3.7273	3007	48.17	3.4781
ÉÙ	5325	158.73	3.7263	3116	49.91	3.4936
ÓÐÈ¤	5296	157.87	3.7239	2709	43.39	3.4328
Ìá	5283	157.48	3.7229	2832	45.36	3.4521
Ã»¹ØÏµ	5276	157.27	3.7223	2887	46.24	3.4604
Ë¹	5262	156.86	3.7212	1406	22.52	3.148
½Ü¿Ë	5239	156.17	3.7192	439	7.03	2.6425
ÕæµÄ	5235	156.05	3.7189	2913	46.66	3.4643
²¿·Ö	5232	155.96	3.7187	2783	44.58	3.4445
ÒªÇó	5217	155.52	3.7174	2731	43.74	3.4363
Ôã¸â	5213	155.4	3.7171	2805	44.93	3.4479
³ýÁË	5147	153.43	3.7116	3210	51.42	3.5065
ÈÝÒ×	5146	153.4	3.7115	3062	49.05	3.486
±£³Ö	5144	153.34	3.7113	2808	44.98	3.4484
ËäÈ»	5141	153.25	3.711	2915	46.69	3.4646
°ì	5139	153.19	3.7109	2818	45.14	3.4499
½Ì	5127	152.83	3.7099	2420	38.76	3.3838
Ïëµ½	5127	152.83	3.7099	3101	49.67	3.4915
Àí½â	5125	152.77	3.7097	2818	45.14	3.4499
Ö¤¾Ý	5118	152.56	3.7091	1865	29.87	3.2707
¼Ó	5110	152.33	3.7084	2674	42.83	3.4272
Á³	5093	151.82	3.707	2608	41.77	3.4163
¼òµ¥	5089	151.7	3.7066	2980	47.73	3.4742
²»Í¬	5087	151.64	3.7065	2808	44.98	3.4484
·òÈË	5082	151.49	3.706	1691	27.09	3.2281
¸¸Ä¸	5081	151.46	3.7059	2204	35.3	3.3432
ÖØ	5079	151.4	3.7058	2860	45.81	3.4564
¶÷	5073	151.22	3.7053	1435	22.99	3.1569
Ôø	5051	150.57	3.7034	2610	41.81	3.4166
ÊÂÊµ	5029	149.91	3.7015	2683	42.98	3.4286
·É»ú	5020	149.64	3.7007	1616	25.88	3.2084
¼ÒÍ¥	5017	149.55	3.7004	2435	39	3.3865
Ïó	5011	149.37	3.6999	1352	21.66	3.131
×°	5006	149.23	3.6995	2820	45.17	3.4502
ÃØÃÜ	5001	149.08	3.6991	2368	37.93	3.3744
·¨	4997	148.96	3.6987	2531	40.54	3.4033
Ê¬Ìå	4994	148.87	3.6984	1696	27.17	3.2294
´ò¿ª	4989	148.72	3.698	2503	40.09	3.3985
¼¾	4967	148.06	3.6961	3420	54.78	3.534
¼ì²é	4967	148.06	3.6961	2347	37.59	3.3705
ÔçÉÏ	4953	147.65	3.6949	2785	44.61	3.4448
ÍæÐ¦	4933	147.05	3.6931	2848	45.62	3.4545
ÈÎÎñ	4929	146.93	3.6928	1850	29.63	3.2672
ÏÖ³¡	4917	146.57	3.6917	1909	30.58	3.2808
Ê¹	4915	146.51	3.6915	2531	40.54	3.4033
×ª	4884	145.59	3.6888	2519	40.35	3.4012
²©Ê¿	4881	145.5	3.6885	889	14.24	2.9489
Ö±µ½	4866	145.05	3.6872	2940	47.09	3.4683
½ôÕÅ	4855	144.72	3.6862	2443	39.13	3.3879
¶þ	4849	144.55	3.6857	2359	37.79	3.3727
¼òÖ±	4843	144.37	3.6851	2560	41.01	3.4082
·ÅÆú	4823	143.77	3.6833	2525	40.45	3.4023
Ð¡×Ó	4818	143.62	3.6829	1918	30.72	3.2828
µçÊÓ	4816	143.56	3.6827	2128	34.09	3.328
Ç¿	4814	143.5	3.6825	2046	32.77	3.3109
²»ºÃÒâË¼	4805	143.23	3.6817	2330	37.32	3.3674
´ó¸Å	4804	143.2	3.6816	2625	42.05	3.4191
µÄÈ·	4803	143.17	3.6815	2368	37.93	3.3744
ÌØ	4792	142.85	3.6805	1626	26.05	3.2111
Ò©	4788	142.73	3.6802	1926	30.85	3.2847
»Øµ½	4787	142.7	3.6801	2601	41.66	3.4151
ÄÐº¢	4779	142.46	3.6793	2058	32.96	3.3134
ÒôÀÖ	4776	142.37	3.6791	1721	27.57	3.2358
ÉíÌå	4764	142.01	3.678	2403	38.49	3.3808
Ñª	4749	141.56	3.6766	1944	31.14	3.2887
ÁôÏÂ	4720	140.7	3.6739	2787	44.64	3.4451
·½Ê½	4711	140.43	3.6731	2707	43.36	3.4325
ÉË	4709	140.37	3.6729	2608	41.77	3.4163
¹Ö	4705	140.25	3.6726	2378	38.09	3.3762
ÃÀÔª	4701	140.13	3.6722	1774	28.42	3.249
¼àÓü	4671	139.24	3.6694	1775	28.43	3.2492
¶Á	4661	138.94	3.6685	2269	36.34	3.3558
Õâ±ß	4651	138.64	3.6675	2442	39.12	3.3877
ÖØÐÂ	4637	138.23	3.6662	2703	43.3	3.4318
ÇÆ	4634	138.14	3.666	1993	31.92	3.2995
·è¿ñ	4632	138.08	3.6658	2525	40.45	3.4023
ÊÕµ½	4605	137.27	3.6632	2229	35.7	3.3481
ÆäÖÐ	4603	137.21	3.663	2702	43.28	3.4317
Æ¬	4597	137.03	3.6625	2420	38.76	3.3838
Ïë·¨	4574	136.35	3.6603	2586	41.42	3.4126
Å¦Ô¼	4566	136.11	3.6595	1494	23.93	3.1744
¼ÒÀï	4563	136.02	3.6593	2643	42.34	3.4221
ºÚ	4563	136.02	3.6593	2018	32.32	3.3049
Éí	4526	134.92	3.6557	2627	42.08	3.4195
»¹Òª	4524	134.86	3.6555	2847	45.6	3.4544
×÷	4501	134.17	3.6533	2431	38.94	3.3858
ºóÃæ	4500	134.14	3.6532	2626	42.06	3.4193
ÐÔ	4493	133.93	3.6525	2136	34.21	3.3296
´øÀ´	4492	133.9	3.6524	2657	42.56	3.4244
×òÌì	4483	133.64	3.6516	2527	40.48	3.4026
²»ºÃ	4482	133.61	3.6515	2663	42.66	3.4254
×¥×¡	4481	133.58	3.6514	2240	35.88	3.3502
¼ÇÂ¼	4480	133.55	3.6513	2082	33.35	3.3185
µã¶ù	4472	133.31	3.6505	1346	21.56	3.129
ÀÏÐÖ	4467	133.16	3.65	1520	24.35	3.1818
À´×Ô	4462	133.01	3.6495	2316	37.1	3.3647
Ô½	4457	132.86	3.649	1800	28.83	3.2553
´óÑ§	4455	132.8	3.6488	1834	29.38	3.2634
ÕÕ¹Ë	4451	132.68	3.6485	2354	37.71	3.3718
Ì«Ì«	4432	132.12	3.6466	1494	23.93	3.1744
´ÏÃ÷	4415	131.61	3.6449	2503	40.09	3.3985
±¾À´	4415	131.61	3.6449	2723	43.62	3.435
¼ÓÓÍ	4411	131.49	3.6445	1344	21.53	3.1284
Êµ¼ÊÉÏ	4410	131.46	3.6444	2344	37.55	3.37
Ìð	4400	131.16	3.6435	1890	30.27	3.2765
ÅÂ	4395	131.01	3.643	2362	37.83	3.3733
¶à¾Ã	4392	130.92	3.6427	2650	42.45	3.4232
²¢ÇÒ	4389	130.83	3.6424	2116	33.89	3.3255
Ö±½Ó	4383	130.65	3.6418	2707	43.36	3.4325
¶ÔÓÚ	4373	130.36	3.6408	2395	38.36	3.3793
¼Ç	4372	130.33	3.6407	2513	40.25	3.4002
Í»È»	4366	130.15	3.6401	2651	42.46	3.4234
É¶	4366	130.15	3.6401	1529	24.49	3.1844
¿ªÇ¹	4365	130.12	3.64	1610	25.79	3.2068
Éù	4315	128.63	3.635	2495	39.96	3.3971
³ý·Ç	4299	128.15	3.6334	2716	43.5	3.4339
¼¯	4294	128	3.6329	3476	55.68	3.5411
µê	4293	127.97	3.6328	1852	29.67	3.2676
¿á	4289	127.85	3.6324	1974	31.62	3.2953
Õý³£	4281	127.61	3.6315	2326	37.26	3.3666
ËÀÍö	4274	127.41	3.6308	1967	31.51	3.2938
ÖÕÓÚ	4273	127.38	3.6307	2628	42.1	3.4196
ÓµÓÐ	4267	127.2	3.6301	2391	38.3	3.3786
¾¯	4243	126.48	3.6277	1188	19.03	3.0748
´¬	4243	126.48	3.6277	1133	18.15	3.0542
¸¶	4235	126.24	3.6269	2161	34.61	3.3347
ÅÉ¶Ô	4231	126.12	3.6264	1325	21.22	3.1222
±é	4218	125.74	3.6251	2546	40.78	3.4059
²½	4208	125.44	3.6241	2342	37.51	3.3696
²»ÔÙ	4205	125.35	3.6238	2571	41.18	3.4101
¹í	4202	125.26	3.6235	1952	31.27	3.2905
¿§·È	4195	125.05	3.6227	1928	30.88	3.2851
Éµ	4192	124.96	3.6224	2233	35.77	3.3489
×èÖ¹	4179	124.57	3.6211	2176	34.86	3.3377
ÏëÏó	4177	124.51	3.6209	2549	40.83	3.4064
Àä¾²	4176	124.48	3.6208	2143	34.33	3.331
·½·¨	4174	124.42	3.6206	2435	39	3.3865
·¸	4145	123.56	3.6175	2460	39.4	3.3909
ÈÓ	4145	123.56	3.6175	2246	35.98	3.3514
×£	4136	123.29	3.6166	2386	38.22	3.3777
ÄÜÁ¦	4136	123.29	3.6166	1924	30.82	3.2842
ÍêÃÀ	4134	123.23	3.6164	2249	36.02	3.352
¿Ë	4128	123.05	3.6157	1230	19.7	3.0899
¿Ú	4127	123.02	3.6156	2431	38.94	3.3858
Ä¿±ê	4123	122.9	3.6152	1836	29.41	3.2639
Ò®	4120	122.81	3.6149	1410	22.59	3.1492
ÈÕ	4114	122.64	3.6143	1859	29.78	3.2693
ÓÐ¹Ø	4102	122.28	3.613	2399	38.43	3.38
¾«Éñ	4099	122.19	3.6127	2250	36.04	3.3522
ÁíÍâ	4098	122.16	3.6126	2477	39.68	3.3939
·ÅËÉ	4092	121.98	3.6119	2194	35.14	3.3412
¶ª	4088	121.86	3.6115	2340	37.48	3.3692
ÐÝÏ¢	4075	121.47	3.6101	2273	36.41	3.3566
Ã¿Ìì	4072	121.38	3.6098	2514	40.27	3.4004
»Ø´ð	4070	121.32	3.6096	2298	36.81	3.3614
Ð×ÊÖ	4064	121.15	3.609	1121	17.96	3.0496
¸ºÔð	4060	121.03	3.6085	2252	36.07	3.3526
Ãü	4060	121.03	3.6085	2302	36.87	3.3621
Íâ	4058	120.97	3.6083	2363	37.85	3.3735
Åö	4055	120.88	3.608	2245	35.96	3.3512
½éÒâ	4053	120.82	3.6078	2426	38.86	3.3849
ÃÎ	4053	120.82	3.6078	1604	25.69	3.2052
ÊÔÊÔ	4052	120.79	3.6077	2569	41.15	3.4098
ÄÇÌì	4033	120.22	3.6056	2247	35.99	3.3516
ÏµÍ³	3999	119.21	3.602	1575	25.23	3.1973
Ë¯¾õ	3999	119.21	3.602	2233	35.77	3.3489
¹ö	3992	119	3.6012	1940	31.07	3.2878
Ä±É±	3989	118.91	3.6009	1543	24.72	3.1884
ÀñÎï	3988	118.88	3.6008	1836	29.41	3.2639
ÄÇÖÖ	3987	118.85	3.6006	2464	39.47	3.3916
´÷	3987	118.85	3.6006	2135	34.2	3.3294
¸÷Î»	3982	118.7	3.6001	1753	28.08	3.2438
´íÎó	3979	118.61	3.5998	2284	36.58	3.3587
×Ó	3972	118.4	3.599	2009	32.18	3.303
Ëæ±ã	3971	118.37	3.5989	2521	40.38	3.4016
Í··¢	3955	117.9	3.5971	1995	31.96	3.2999
²Ø	3933	117.24	3.5947	2170	34.76	3.3365
¹ØÐÄ	3926	117.03	3.594	2338	37.45	3.3688
µ×	3925	117	3.5938	2546	40.78	3.4059
¸ÉÂð	3924	116.97	3.5937	1610	25.79	3.2068
ÐËÈ¤	3922	116.91	3.5935	2347	37.59	3.3705
Çé	3915	116.7	3.5927	2496	39.98	3.3972
±¨¸æ	3912	116.61	3.5924	1889	30.26	3.2762
´ÓÃ»	3907	116.47	3.5918	2401	38.46	3.3804
Ìæ	3906	116.44	3.5917	2071	33.17	3.3162
Ãæ	3906	116.44	3.5917	2269	36.34	3.3558
¾­Àú	3901	116.29	3.5912	2278	36.49	3.3576
Áù	3898	116.2	3.5908	2070	33.16	3.316
·É	3894	116.08	3.5904	1785	28.59	3.2516
ÀÏÊ¦	3879	115.63	3.5887	1170	18.74	3.0682
Æø	3864	115.18	3.587	2326	37.26	3.3666
²»ÓÃ	3859	115.03	3.5865	2526	40.46	3.4024
Ð¡º¢	3859	115.03	3.5865	1846	29.57	3.2662
ÈËÀà	3857	114.97	3.5862	1372	21.98	3.1374
³å	3852	114.83	3.5857	2091	33.49	3.3204
×ÔÓÉ	3848	114.71	3.5852	1834	29.38	3.2634
Ö§³Ö	3841	114.5	3.5844	2025	32.44	3.3064
ÐÇÆÚ	3837	114.38	3.584	2080	33.32	3.3181
½Å	3836	114.35	3.5839	2058	32.96	3.3134
ºÜ¿ì	3836	114.35	3.5839	2420	38.76	3.3838
»Ù	3836	114.35	3.5839	2297	36.79	3.3612
ÉúÆø	3828	114.11	3.583	2216	35.5	3.3456
½¨Òé	3819	113.84	3.5819	2332	37.35	3.3677
×öµ½	3817	113.78	3.5817	2100	33.64	3.3222
Ì×	3816	113.75	3.5816	2295	36.76	3.3608
¿Þ	3813	113.66	3.5813	1814	29.06	3.2586
Æ¨¹É	3804	113.39	3.5802	1753	28.08	3.2438
ÉúÈÕ	3800	113.28	3.5798	1299	20.81	3.1136
Íí°²	3796	113.16	3.5793	1796	28.77	3.2543
·ñÔò	3796	113.16	3.5793	2341	37.5	3.3694
»­	3795	113.13	3.5792	1289	20.65	3.1103
²¡	3793	113.07	3.579	1795	28.75	3.2541
Ïß	3791	113.01	3.5788	1873	30	3.2725
¹â	3779	112.65	3.5774	2227	35.67	3.3477
°²ÅÅ	3776	112.56	3.577	2247	35.99	3.3516
Éñ	3776	112.56	3.577	1590	25.47	3.2014
ÄêÇá	3776	112.56	3.577	2226	35.66	3.3475
²Ù	3775	112.53	3.5769	1010	16.18	3.0043
ÏÂÃæ	3771	112.41	3.5765	2234	35.78	3.3491
¹ÃÄï	3765	112.23	3.5758	1645	26.35	3.2162
µÀ	3757	111.99	3.5748	2041	32.69	3.3098
°´	3752	111.84	3.5743	2275	36.44	3.357
Ô¿³×	3751	111.81	3.5741	1556	24.92	3.192
·¨¹Ù	3749	111.76	3.5739	800	12.81	2.9031
°ü	3748	111.73	3.5738	1957	31.35	3.2916
ÍÈ	3747	111.7	3.5737	1873	30	3.2725
×Ô	3743	111.58	3.5732	2220	35.56	3.3464
Ñ¡ÊÖ	3732	111.25	3.5719	647	10.36	2.8109
ÐÅÏ¢	3725	111.04	3.5711	1896	30.37	3.2778
Õû	3708	110.53	3.5691	2404	38.51	3.3809
Í¶Æ±	3701	110.32	3.5683	659	10.56	2.8189
¸ç¸ç	3700	110.29	3.5682	1380	22.1	3.1399
ÊÖÊõ	3695	110.15	3.5676	980	15.7	2.9912
±ØÒª	3695	110.15	3.5676	2411	38.62	3.3822
Éí±ß	3694	110.12	3.5675	2324	37.23	3.3662
Öª	3687	109.91	3.5667	2275	36.44	3.357
ÈÎºÎÈË	3672	109.46	3.5649	2386	38.22	3.3777
Æ±	3664	109.22	3.564	1208	19.35	3.0821
Èö»Ñ	3663	109.19	3.5638	1978	31.68	3.2962
ÎäÆ÷	3654	108.92	3.5628	1476	23.64	3.1691
Í´¿à	3648	108.74	3.5621	2074	33.22	3.3168
È«²¿	3635	108.36	3.5605	2204	35.3	3.3432
ÊÖ»ú	3634	108.33	3.5604	1579	25.29	3.1984
Íü¼Ç	3632	108.27	3.5601	2202	35.27	3.3428
´æÔÚ	3627	108.12	3.5595	2066	33.09	3.3151
Ê×ÏÈ	3624	108.03	3.5592	2357	37.75	3.3724
×é	3623	108	3.5591	1430	22.91	3.1553
ÕÕ	3617	107.82	3.5583	2152	34.47	3.3328
½»	3614	107.73	3.558	2188	35.05	3.34
ÒÔ¼°	3610	107.61	3.5575	1941	31.09	3.288
Ê®	3610	107.61	3.5575	2044	32.74	3.3105
Ì¨	3604	107.43	3.5568	1803	28.88	3.256
°á	3598	107.25	3.5561	1868	29.92	3.2714
¸öÈË	3597	107.22	3.5559	2323	37.21	3.366
´ú±í	3586	106.9	3.5546	2066	33.09	3.3151
¼á³Ö	3584	106.84	3.5544	2134	34.18	3.3292
ÒâÒå	3580	106.72	3.5539	2259	36.18	3.3539
Â¥	3580	106.72	3.5539	1787	28.62	3.2521
³ÐÈÏ	3575	106.57	3.5533	2227	35.67	3.3477
·¢ÊÄ	3570	106.42	3.5527	2209	35.38	3.3442
ÀíÓÉ	3570	106.42	3.5527	2271	36.38	3.3562
ÏÔÈ»	3566	106.3	3.5522	2211	35.42	3.3446
¾Ö	3563	106.21	3.5518	1411	22.6	3.1495
Õþ¸®	3549	105.79	3.5501	1451	23.24	3.1617
Õâ´Î	3548	105.76	3.55	2316	37.1	3.3647
ÉúÒâ	3546	105.7	3.5497	1606	25.72	3.2057
ÑÛ	3539	105.5	3.5489	2073	33.21	3.3166
»ð	3536	105.41	3.5485	1977	31.67	3.296
Óöµ½	3536	105.41	3.5485	2246	35.98	3.3514
Ã¨	3524	105.05	3.547	1226	19.64	3.0885
¼´Ê¹	3516	104.81	3.546	2191	35.1	3.3406
¼Ç×¡	3514	104.75	3.5458	2188	35.05	3.34
µ½´¦	3511	104.66	3.5454	2278	36.49	3.3576
ÐÒÔË	3500	104.33	3.5441	2211	35.42	3.3446
¿¨	3496	104.21	3.5436	1466	23.48	3.1661
Ï´	3495	104.18	3.5434	1918	30.72	3.2828
ÄÇÊ±	3494	104.15	3.5433	2105	33.72	3.3233
¸ÉÊ²Ã´	3492	104.09	3.5431	2025	32.44	3.3064
ÊÂ¶ù	3489	104	3.5427	1211	19.4	3.0831
»ì	3482	103.8	3.5418	1768	28.32	3.2475
·¸×ï	3469	103.41	3.5402	1619	25.93	3.2092
¹Ò	3463	103.23	3.5395	2075	33.24	3.317
ÌøÎè	3459	103.11	3.539	1174	18.81	3.0697
°×³Õ	3446	102.72	3.5373	1771	28.37	3.2482
ÐÅÈÎ	3441	102.57	3.5367	1800	28.83	3.2553
ÐÂÎÅ	3441	102.57	3.5367	1620	25.95	3.2095
Î´À´	3440	102.54	3.5366	1703	27.28	3.2312
µÀÇ¸	3439	102.51	3.5364	1944	31.14	3.2887
¿ÉÁ¯	3428	102.19	3.535	2103	33.69	3.3228
ÊµÔÚ	3426	102.13	3.5348	2005	32.12	3.3021
Æ­	3419	101.92	3.5339	1995	31.96	3.2999
¼ÓÈë	3418	101.89	3.5338	1960	31.4	3.2923
²¡ÈË	3414	101.77	3.5333	983	15.75	2.9926
°¸	3412	101.71	3.533	1352	21.66	3.131
¸ù	3410	101.65	3.5328	1948	31.2	3.2896
ÏÅ	3408	101.59	3.5325	2122	33.99	3.3267
ÖÎÁÆ	3399	101.32	3.5314	1433	22.95	3.1562
Ô­ÁÂ	3399	101.32	3.5314	1863	29.84	3.2702
ÐÐÎª	3396	101.23	3.531	1982	31.75	3.2971
±È½Ï	3388	100.99	3.5299	2179	34.9	3.3383
±ß	3385	100.9	3.5296	2053	32.88	3.3124
Ë«	3384	100.87	3.5294	1958	31.36	3.2918
»éÀñ	3381	100.79	3.529	916	14.67	2.9619
µÜµÜ	3376	100.64	3.5284	1354	21.69	3.1316
×éÖ¯	3373	100.55	3.528	1506	24.12	3.1778
ÏëÏë	3371	100.49	3.5278	2310	37	3.3636
¼ûÃæ	3366	100.34	3.5271	2070	33.16	3.316
¾­³£	3364	100.28	3.5269	2180	34.92	3.3385
³ÇÊÐ	3349	99.83	3.5249	1717	27.5	3.2348
ÀÏ°å	3349	99.83	3.5249	1619	25.93	3.2092
ºÏ×÷	3344	99.68	3.5243	1820	29.15	3.2601
À´µ½	3341	99.59	3.5239	1970	31.56	3.2945
Ò»»á¶ù	3339	99.53	3.5236	2043	32.72	3.3103
ÂÒ	3332	99.32	3.5227	2214	35.46	3.3452
´Ê	3331	99.29	3.5226	1817	29.1	3.2594
¶û	3327	99.18	3.5221	1005	16.1	3.0022
³¬	3327	99.18	3.5221	1356	21.72	3.1323
²î²»¶à	3326	99.15	3.5219	2268	36.33	3.3556
Ö§	3321	99	3.5213	1503	24.07	3.177
ÀÏÆÅ	3320	98.97	3.5211	1530	24.51	3.1847
ÖÐÐÄ	3318	98.91	3.5209	1612	25.82	3.2074
¿ÉÅÂ	3318	98.91	3.5209	2003	32.08	3.3017
±Ê	3315	98.82	3.5205	1820	29.15	3.2601
Âú	3311	98.7	3.52	2194	35.14	3.3412
¼Ù	3310	98.67	3.5198	1968	31.52	3.294
Ã÷ÏÔ	3306	98.55	3.5193	2161	34.61	3.3347
ÑÐ¾¿	3305	98.52	3.5192	1596	25.56	3.203
ÒâÊ¶	3300	98.37	3.5185	2142	34.31	3.3308
¸½½ü	3300	98.37	3.5185	2037	32.63	3.309
Í¬ÐÔÁµ	3298	98.31	3.5183	1014	16.24	3.006
´òÈÅ	3292	98.13	3.5175	2084	33.38	3.3189
ºÃÔË	3289	98.04	3.5171	1974	31.62	3.2953
ÏßË÷	3267	97.39	3.5141	1391	22.28	3.1433
ÃæÇ°	3264	97.3	3.5138	2131	34.13	3.3286
ÏûÊ§	3263	97.27	3.5136	1979	31.7	3.2964
ÃÃÃÃ	3262	97.24	3.5135	1359	21.77	3.1332
ÕýÈ·	3259	97.15	3.5131	2021	32.37	3.3056
Î»ÖÃ	3253	96.97	3.5123	1879	30.1	3.2739
´ðÓ¦	3241	96.61	3.5107	1962	31.43	3.2927
ÊÕ	3237	96.49	3.5101	2016	32.29	3.3045
ÔÒ	3232	96.34	3.5095	1996	31.97	3.3002
½Ö	3219	95.96	3.5077	1633	26.16	3.213
µçÄÔ	3210	95.69	3.5065	1205	19.3	3.081
Çø	3198	95.33	3.5049	1615	25.87	3.2082
×²	3186	94.97	3.5032	1664	26.65	3.2212
½è	3185	94.94	3.5031	1816	29.09	3.2591
Ãë	3174	94.61	3.5016	1612	25.82	3.2074
ËÆºõ	3157	94.11	3.4993	1934	30.98	3.2865
·ÅÏÂ	3156	94.08	3.4991	1648	26.4	3.217
Á¦Á¿	3150	93.9	3.4983	1588	25.44	3.2009
ÃüÁî	3147	93.81	3.4979	1361	21.8	3.1339
Í¬Ê±	3145	93.75	3.4976	2091	33.49	3.3204
Ìá¹©	3143	93.69	3.4973	1956	31.33	3.2914
ÍþÐ²	3141	93.63	3.4971	1777	28.46	3.2497
Êä	3138	93.54	3.4967	1443	23.11	3.1593
ºÅÂë	3136	93.48	3.4964	1531	24.52	3.185
ÈÕ×Ó	3136	93.48	3.4964	2016	32.29	3.3045
×ù	3132	93.36	3.4958	1732	27.74	3.2385
±ÈÈç	3120	93.01	3.4942	1971	31.57	3.2947
ÄÄ¸ö	3120	93.01	3.4942	2127	34.07	3.3278
Ê£ÏÂ	3118	92.95	3.4939	2074	33.22	3.3168
ÑÏÖØ	3110	92.71	3.4928	2045	32.76	3.3107
¸Ð	3098	92.35	3.4911	2054	32.9	3.3126
ÏíÊÜ	3096	92.29	3.4908	1961	31.41	3.2925
Õ½Õù	3095	92.26	3.4907	1144	18.32	3.0584
¹§Ï²	3093	92.2	3.4904	1522	24.38	3.1824
É±ËÀ	3093	92.2	3.4904	1535	24.59	3.1861
Æä	3087	92.02	3.4895	1891	30.29	3.2767
Ó°Ïì	3085	91.96	3.4893	1990	31.88	3.2989
ÀûÓÃ	3078	91.75	3.4883	1942	31.11	3.2882
ºÞ	3077	91.72	3.4881	1680	26.91	3.2253
É±ÈË	3063	91.31	3.4861	1502	24.06	3.1767
ÍÑ	3062	91.28	3.486	1732	27.74	3.2385
Åã	3059	91.19	3.4856	1898	30.4	3.2783
Ê§×Ù	3051	90.95	3.4844	1153	18.47	3.0618
ÈÏÕæ	3048	90.86	3.484	1995	31.96	3.2999
ÕæÏà	3046	90.8	3.4837	1616	25.88	3.2084
·¨ÂÉ	3044	90.74	3.4834	1405	22.51	3.1477
ÑµÁ·	3039	90.59	3.4827	1306	20.92	3.1159
Ã×	3034	90.44	3.482	1002	16.05	3.0009
ÖµµÃ	3033	90.41	3.4819	2059	32.98	3.3137
°¢	3031	90.35	3.4816	944	15.12	2.975
Ö÷	3030	90.32	3.4814	1452	23.26	3.162
ÓÐÒâË¼	3029	90.29	3.4813	1894	30.34	3.2774
ÈÈ	3025	90.17	3.4807	1712	27.42	3.2335
Ê¹ÓÃ	3017	89.93	3.4796	1784	28.58	3.2514
²î	3016	89.91	3.4794	1957	31.35	3.2916
·½Ãæ	3015	89.88	3.4793	1985	31.8	3.2978
ÒøÐÐ	3003	89.52	3.4776	1019	16.32	3.0082
¿Ö²À	2994	89.25	3.4763	1430	22.91	3.1553
¾¡	2981	88.86	3.4744	2089	33.46	3.3199
Ô­À´	2980	88.83	3.4742	1996	31.97	3.3002
¾¯¹Ù	2978	88.77	3.4739	1001	16.03	3.0004
ÐÔ¸Ð	2973	88.62	3.4732	1422	22.78	3.1529
×ÔÉ±	2969	88.5	3.4726	1221	19.56	3.0867
¾Æ°É	2968	88.47	3.4725	1410	22.59	3.1492
ÌÖÂÛ	2966	88.41	3.4722	1882	30.15	3.2746
Í¬Ñù	2959	88.21	3.4711	2000	32.04	3.301
Éí·Ý	2954	88.06	3.4704	1624	26.01	3.2106
ËµÃ÷	2953	88.03	3.4703	1854	29.7	3.2681
Ê²Ã´Ñù	2953	88.03	3.4703	2056	32.93	3.313
°²¾²	2951	87.97	3.47	1753	28.08	3.2438
µº	2950	87.94	3.4698	852	13.65	2.9304
Ä£ÌØ	2949	87.91	3.4697	501	8.02	2.6998
¶àÃ´	2945	87.79	3.4691	1879	30.1	3.2739
×ã¹»	2945	87.79	3.4691	2061	33.01	3.3141
¶ö	2943	87.73	3.4688	1721	27.57	3.2358
Ñ§Éú	2942	87.7	3.4686	1238	19.83	3.0927
ºì	2932	87.4	3.4672	1585	25.39	3.2
¼¦	2931	87.37	3.467	1061	17	3.0257
Ñø	2929	87.31	3.4667	1637	26.22	3.214
ÏÂÎç	2928	87.28	3.4666	1826	29.25	3.2615
ÈÔÈ»	2922	87.1	3.4657	1848	29.6	3.2667
Ò»µ©	2922	87.1	3.4657	1939	31.06	3.2876
×·	2916	86.92	3.4648	1724	27.61	3.2365
¶¯×÷	2916	86.92	3.4648	1207	19.33	3.0817
Ð»	2915	86.89	3.4646	1812	29.02	3.2582
ÒâÎ¶×Å	2913	86.83	3.4643	2016	32.29	3.3045
ÊÜµ½	2907	86.66	3.4634	1909	30.58	3.2808
Èº	2903	86.54	3.4628	1808	28.96	3.2572
Ö®Ò»	2901	86.48	3.4625	1877	30.07	3.2735
Òò	2900	86.45	3.4624	1759	28.18	3.2453
Ô¼	2897	86.36	3.4619	1556	24.92	3.192
µÚÈý	2897	86.36	3.4619	1910	30.59	3.281
¸Ï	2892	86.21	3.4612	1973	31.6	3.2951
Ãæ¶Ô	2891	86.18	3.461	1927	30.87	3.2849
»³ÒÉ	2888	86.09	3.4606	1910	30.59	3.281
Âý	2887	86.06	3.4604	1677	26.86	3.2245
¾ÓÈ»	2886	86.03	3.4603	1751	28.05	3.2433
¾ÍÒª	2883	85.94	3.4598	2024	32.42	3.3062
¾Ü¾ø	2880	85.85	3.4594	1840	29.47	3.2648
¼ÒÈË	2880	85.85	3.4594	1694	27.13	3.2289
À×	2873	85.64	3.4583	555	8.89	2.7443
ÑÝÔ±	2871	85.58	3.458	1145	18.34	3.0588
ÉÕ	2867	85.46	3.4574	1503	24.07	3.177
ÕæÊµ	2865	85.4	3.4571	1724	27.61	3.2365
½»Ò×	2862	85.31	3.4567	1310	20.98	3.1173
ÆÆ	2859	85.22	3.4562	1833	29.36	3.2632
Í£Ö¹	2856	85.14	3.4558	1767	28.3	3.2472
ÈËÉú	2852	85.02	3.4551	1640	26.27	3.2148
Çå	2848	84.9	3.4545	1909	30.58	3.2808
Òò´Ë	2846	84.84	3.4542	1603	25.68	3.2049
¶ñÐÄ	2846	84.84	3.4542	1755	28.11	3.2443
ÊÜÉË	2842	84.72	3.4536	1767	28.3	3.2472
Ò¹	2837	84.57	3.4529	1607	25.74	3.206
æ»×Ó	2829	84.33	3.4516	1205	19.3	3.081
ÊôÓÚ	2827	84.27	3.4513	1838	29.44	3.2643
Îèµ¸	2814	83.88	3.4493	451	7.22	2.6542
¸ù¾Ý	2813	83.85	3.4492	1817	29.1	3.2594
¼¸ºõ	2808	83.7	3.4484	1927	30.87	3.2849
ËãÊÇ	2806	83.65	3.4481	1978	31.68	3.2962
ÑÝ	2805	83.62	3.4479	1123	17.99	3.0504
Äá	2802	83.53	3.4475	899	14.4	2.9538
´ð°¸	2801	83.5	3.4473	1688	27.04	3.2274
³öÉ«	2799	83.44	3.447	1277	20.45	3.1062
Ä¿Ç°	2798	83.41	3.4468	1795	28.75	3.2541
»î¶¯	2793	83.26	3.4461	1661	26.61	3.2204
Ëø	2790	83.17	3.4456	1531	24.52	3.185
ÃÎÏë	2790	83.17	3.4456	1372	21.98	3.1374
×îÖÕ	2787	83.08	3.4451	1835	29.39	3.2636
´óÈË	2784	82.99	3.4447	748	11.98	2.8739
ÔÙ´Î	2784	82.99	3.4447	1862	29.83	3.27
¼ÈÈ»	2783	82.96	3.4445	1985	31.8	3.2978
ÈËÔ±	2781	82.9	3.4442	1563	25.04	3.194
Ó¢ÐÛ	2779	82.84	3.4439	1278	20.47	3.1065
×øÏÂ	2777	82.78	3.4436	1674	26.81	3.2238
¸ÐÊÜ	2775	82.72	3.4433	1755	28.11	3.2443
¸±	2774	82.69	3.4431	1485	23.79	3.1717
ÊÂ¼þ	2774	82.69	3.4431	1538	24.64	3.187
ÎÇ	2773	82.66	3.4429	1257	20.13	3.0993
×ï	2760	82.27	3.4409	1379	22.09	3.1396
ÌÓ	2759	82.24	3.4408	1597	25.58	3.2033
Í¨Öª	2756	82.15	3.4403	1749	28.02	3.2428
²»µÃ²»	2756	82.15	3.4403	1874	30.02	3.2728
ÎÞÂÛ	2754	82.09	3.44	1791	28.69	3.2531
·Å¿ª	2753	82.07	3.4398	1393	22.31	3.144
µ¶	2741	81.71	3.4379	1226	19.64	3.0885
ºóÀ´	2740	81.68	3.4378	1782	28.54	3.2509
Ô¸	2739	81.65	3.4376	1719	27.53	3.2353
ÊÊºÏ	2736	81.56	3.4371	1787	28.62	3.2521
ÔÊÐí	2734	81.5	3.4368	1815	29.07	3.2589
Ê§Íû	2734	81.5	3.4368	1760	28.19	3.2455
Òâ¼û	2726	81.26	3.4355	1701	27.25	3.2307
»ñµÃ	2722	81.14	3.4349	1641	26.29	3.2151
ÒªÊÇ	2719	81.05	3.4344	1675	26.83	3.224
½ü	2717	80.99	3.4341	1882	30.15	3.2746
Êý	2707	80.69	3.4325	1634	26.17	3.2133
¹«Ô¢	2706	80.66	3.4323	1285	20.58	3.1089
ÎÄ¼þ	2698	80.43	3.431	1280	20.5	3.1072
Ö»ÄÜ	2684	80.01	3.4288	2013	32.24	3.3038
°×	2684	80.01	3.4288	1565	25.07	3.1945
Ñ°ÕÒ	2684	80.01	3.4288	1749	28.02	3.2428
¹¥»÷	2677	79.8	3.4276	1267	20.29	3.1028
ÀÃ	2676	79.77	3.4275	1669	26.73	3.2225
²»È»	2661	79.32	3.425	1762	28.22	3.246
ÑûÇë	2661	79.32	3.425	1500	24.03	3.1761
¾¡¹Ü	2657	79.2	3.4244	1828	29.28	3.262
½ã½ã	2655	79.14	3.4241	1114	17.84	3.0469
ÀË·Ñ	2644	78.82	3.4223	1893	30.32	3.2772
¶àÐ»	2641	78.73	3.4218	1423	22.79	3.1532
Å®ÅóÓÑ	2641	78.73	3.4218	1456	23.32	3.1632
¶¯Îï	2636	78.58	3.4209	1239	19.85	3.0931
Ò»°ë	2633	78.49	3.4205	1673	26.8	3.2235
Ä³¸ö	2632	78.46	3.4203	1821	29.17	3.2603
¶ã	2632	78.46	3.4203	1669	26.73	3.2225
ÎªºÎ	2630	78.4	3.42	1126	18.04	3.0515
ÒªÃ´	2628	78.34	3.4196	1167	18.69	3.0671
±Æ	2626	78.28	3.4193	1734	27.78	3.239
Ç·	2623	78.19	3.4188	1593	25.52	3.2022
ÂÖ	2619	78.07	3.4181	1544	24.73	3.1886
ÊÔÍ¼	2618	78.04	3.418	1681	26.93	3.2256
·´Ó¦	2612	77.86	3.417	1715	27.47	3.2343
Î÷	2606	77.68	3.416	1165	18.66	3.0663
Ò»±ß	2594	77.33	3.414	1638	26.24	3.2143
Ìý¼û	2592	77.27	3.4136	1602	25.66	3.2047
Êæ·þ	2590	77.21	3.4133	1774	28.42	3.249
Ê§°Ü	2590	77.21	3.4133	1573	25.2	3.1967
Í¨	2590	77.21	3.4133	1598	25.6	3.2036
ÓÐÊ±	2587	77.12	3.4128	1623	26	3.2103
Ò»°ã	2586	77.09	3.4126	1788	28.64	3.2524
µ°	2584	77.03	3.4123	1322	21.18	3.1212
½éÉÜ	2583	77	3.4121	1685	26.99	3.2266
ÒâÍâ	2579	76.88	3.4115	1567	25.1	3.1951
×Ö	2572	76.67	3.4103	1612	25.82	3.2074
Èë	2570	76.61	3.4099	1682	26.94	3.2258
ÔðÈÎ	2569	76.58	3.4098	1688	27.04	3.2274
Ê³Îï	2561	76.34	3.4084	1460	23.39	3.1644
ÂåÉ¼í¶	2561	76.34	3.4084	952	15.25	2.9786
ÒÅº¶	2560	76.31	3.4082	1771	28.37	3.2482
·´Õý	2559	76.28	3.4081	1770	28.35	3.248
É±ÊÖ	2559	76.28	3.4081	1052	16.85	3.022
Éè¼Æ	2558	76.25	3.4079	1291	20.68	3.1109
·â	2558	76.25	3.4079	1268	20.31	3.1031
Ó®µÃ	2555	76.16	3.4074	1156	18.52	3.063
ÕýÊÇ	2554	76.13	3.4072	1815	29.07	3.2589
Ö¤ÈË	2545	75.86	3.4057	874	14	2.9415
ÃÀÀö	2544	75.83	3.4055	1435	22.99	3.1569
Ñ¹Á¦	2541	75.75	3.405	1528	24.48	3.1841
Î¶µÀ	2534	75.54	3.4038	1602	25.66	3.2047
ÌÔÌ­	2534	75.54	3.4038	434	6.95	2.6375
Óã	2532	75.48	3.4035	1018	16.31	3.0077
À÷º¦	2532	75.48	3.4035	1657	26.54	3.2193
Éä	2530	75.42	3.4031	1280	20.5	3.1072
ÊÒ	2526	75.3	3.4024	1365	21.86	3.1351
×í	2524	75.24	3.4021	1396	22.36	3.1449
´À	2524	75.24	3.4021	1601	25.64	3.2044
Î´	2520	75.12	3.4014	1684	26.97	3.2263
µÂ	2516	75	3.4007	904	14.48	2.9562
Ë½ÈË	2515	74.97	3.4005	1648	26.4	3.217
Ä³	2512	74.88	3.4	1811	29.01	3.2579
³ö·¢	2509	74.79	3.3995	1418	22.71	3.1517
Î°´ó	2504	74.64	3.3986	1392	22.3	3.1436
ÐË·Ü	2504	74.64	3.3986	1538	24.64	3.187
¹ÛÖÚ	2503	74.61	3.3985	816	13.07	2.9117
³ô	2499	74.49	3.3978	1374	22.01	3.138
´ï	2495	74.37	3.3971	959	15.36	2.9818
×Ô´Ó	2494	74.34	3.3969	1827	29.26	3.2617
ÖÓ	2489	74.2	3.396	1530	24.51	3.1847
×Óµ¯	2488	74.17	3.3959	1027	16.45	3.0116
À¬»ø	2485	74.08	3.3953	1485	23.79	3.1717
ÊåÊå	2485	74.08	3.3953	966	15.47	2.985
ÄÐÅóÓÑ	2478	73.87	3.3941	1355	21.7	3.1319
ÌÛ	2477	73.84	3.3939	1323	21.19	3.1216
¶¾Æ·	2473	73.72	3.3932	874	14	2.9415
Ç©	2469	73.6	3.3925	1289	20.65	3.1103
²»±Ø	2468	73.57	3.3923	1617	25.9	3.2087
·´¶Ô	2468	73.57	3.3923	1060	16.98	3.0253
¿Å	2462	73.39	3.3913	1355	21.7	3.1319
Í£ÏÂ	2459	73.3	3.3908	1343	21.51	3.1281
Èâ	2456	73.21	3.3902	1292	20.7	3.1113
²âÊÔ	2453	73.12	3.3897	1189	19.05	3.0752
¾«²Ê	2453	73.12	3.3897	1178	18.87	3.0711
½ð	2449	73	3.389	1063	17.03	3.0265
¸ÐÇé	2446	72.91	3.3885	1536	24.6	3.1864
ÓÐÊ±ºò	2443	72.82	3.3879	1722	27.58	3.236
Ï®»÷	2442	72.79	3.3877	1140	18.26	3.0569
ÑÝ³ö	2437	72.65	3.3869	886	14.19	2.9474
Ò»Éú	2437	72.65	3.3869	1650	26.43	3.2175
²»ÔÚºõ	2436	72.62	3.3867	1686	27.01	3.2269
³¯	2436	72.62	3.3867	1552	24.86	3.1909
ºôÎü	2435	72.59	3.3865	1375	22.02	3.1383
Ã÷ÐÇ	2434	72.56	3.3863	1125	18.02	3.0512
»ú	2428	72.38	3.3852	1314	21.05	3.1186
³Ç	2428	72.38	3.3852	1234	19.77	3.0913
³¬¼¶	2427	72.35	3.3851	1248	19.99	3.0962
Áé»ê	2425	72.29	3.3847	1133	18.15	3.0542
ÆÆ»µ	2423	72.23	3.3844	1569	25.13	3.1956
Ö»²»¹ý	2422	72.2	3.3842	1563	25.04	3.194
·¿	2417	72.05	3.3833	1458	23.35	3.1638
Óä¿ì	2416	72.02	3.3831	1647	26.38	3.2167
±¬Õ¨	2413	71.93	3.3826	992	15.89	2.9965
³Ùµ½	2413	71.93	3.3826	1499	24.01	3.1758
´ø×ß	2412	71.9	3.3824	1565	25.07	3.1945
Íí²Í	2408	71.78	3.3817	1331	21.32	3.1242
¿ªÍæÐ¦	2406	71.72	3.3813	1723	27.6	3.2363
½ÇÉ«	2403	71.63	3.3808	1259	20.17	3.1
ÄÔ×Ó	2401	71.57	3.3804	1647	26.38	3.2167
Â·ÉÏ	2399	71.51	3.38	1723	27.6	3.2363
¼û¹í	2396	71.42	3.3795	1205	19.3	3.081
ÔÓÖ¾	2395	71.39	3.3793	1047	16.77	3.0199
Ðã	2390	71.24	3.3784	960	15.38	2.9823
·þÎñ	2387	71.15	3.3779	1484	23.77	3.1714
ºÏÊÊ	2385	71.1	3.3775	1665	26.67	3.2214
Ñ§Ï°	2385	71.1	3.3775	1377	22.06	3.1389
¶Ù	2382	71.01	3.3769	1374	22.01	3.138
±ã	2380	70.95	3.3766	1192	19.09	3.0763
°üÀ¨	2376	70.83	3.3758	1695	27.15	3.2292
ÀÛ	2375	70.8	3.3757	1495	23.95	3.1746
Æû³µ	2373	70.74	3.3753	1309	20.97	3.1169
Ê±¿Ì	2363	70.44	3.3735	1539	24.65	3.1872
µ¥	2361	70.38	3.3731	1515	24.27	3.1804
¹ã¸æ	2357	70.26	3.3724	962	15.41	2.9832
¸çÃÇ	2356	70.23	3.3722	840	13.46	2.9243
Ó¢¹ú	2355	70.2	3.372	858	13.74	2.9335
Ñù	2345	69.9	3.3701	1680	26.91	3.2253
±¿µ°	2345	69.9	3.3701	1267	20.29	3.1028
Àä	2343	69.84	3.3698	1393	22.31	3.144
Ïàµ±	2339	69.72	3.369	1484	23.77	3.1714
Í¶	2338	69.69	3.3688	954	15.28	2.9795
ÎÅ	2337	69.66	3.3687	1379	22.09	3.1396
¹«Æ½	2336	69.63	3.3685	1556	24.92	3.192
ÍæÒâ	2334	69.58	3.3681	1417	22.7	3.1514
¼°	2333	69.55	3.3679	1533	24.56	3.1855
Ð¬	2332	69.52	3.3677	1161	18.6	3.0648
Æ¨	2332	69.52	3.3677	1200	19.22	3.0792
¶¢	2329	69.43	3.3672	1600	25.63	3.2041
×ÔÈ»	2328	69.4	3.367	1508	24.16	3.1784
¶Ñ	2326	69.34	3.3666	1638	26.24	3.2143
ÀúÊ·	2325	69.31	3.3664	1355	21.7	3.1319
Éî	2324	69.28	3.3662	1652	26.46	3.218
È¡	2322	69.22	3.3659	1574	25.21	3.197
·¨Í¥	2322	69.22	3.3659	893	14.3	2.9509
¾ãÀÖ²¿	2317	69.07	3.3649	1062	17.01	3.0261
Í¨³£	2316	69.04	3.3647	1674	26.81	3.2238
Õü¾È	2314	68.98	3.3644	1260	20.18	3.1004
²îµã	2310	68.86	3.3636	1705	27.31	3.2317
Æ¡¾Æ	2310	68.86	3.3636	1186	19	3.0741
Ò§	2304	68.68	3.3625	1158	18.55	3.0637
¶Ì	2303	68.65	3.3623	1351	21.64	3.1307
µØÇò	2293	68.35	3.3604	961	15.39	2.9827
½ô	2293	68.35	3.3604	1585	25.39	3.2
Í¸	2290	68.26	3.3598	1562	25.02	3.1937
ÊÜº¦Õß	2288	68.2	3.3595	939	15.04	2.9727
Á¦	2278	67.91	3.3576	1331	21.32	3.1242
ÓÞ´À	2276	67.85	3.3572	1536	24.6	3.1864
Õ¨µ¯	2268	67.61	3.3556	665	10.65	2.8228
Ë§	2268	67.61	3.3556	1374	22.01	3.138
Ìß	2266	67.55	3.3553	1234	19.77	3.0913
Áª°î	2261	67.4	3.3543	894	14.32	2.9513
ÆÀÎ¯	2253	67.16	3.3528	323	5.17	2.5092
¿ÍÆø	2251	67.1	3.3524	1589	25.45	3.2011
Ôì³É	2251	67.1	3.3524	1446	23.16	3.1602
¾­¹ý	2251	67.1	3.3524	1650	26.43	3.2175
ÖÜÄ©	2250	67.07	3.3522	1321	21.16	3.1209
ÐÇ	2250	67.07	3.3522	818	13.1	2.9128
ÐÅºÅ	2250	67.07	3.3522	1043	16.71	3.0183
¸ú×Ù	2249	67.04	3.352	1167	18.69	3.0671
ÍÆ	2249	67.04	3.352	1365	21.86	3.1351
ºÈ¾Æ	2249	67.04	3.352	1382	22.14	3.1405
¹Ø¼ü	2248	67.01	3.3518	1594	25.53	3.2025
ÏÂ´Î	2248	67.01	3.3518	1644	26.33	3.2159
³äÂú	2248	67.01	3.3518	1555	24.91	3.1917
¶Ï	2246	66.95	3.3514	1496	23.96	3.1749
ÆäËü	2244	66.89	3.351	1285	20.58	3.1089
ÔÙËµ	2242	66.83	3.3506	1676	26.85	3.2243
¿Õ	2242	66.83	3.3506	1460	23.39	3.1644
±§	2239	66.74	3.3501	1441	23.08	3.1587
¾¿¾¹	2238	66.71	3.3499	1395	22.35	3.1446
ÃÀºÃ	2237	66.68	3.3497	1526	24.44	3.1836
°à	2235	66.62	3.3493	1185	18.98	3.0737
¼Ü	2234	66.59	3.3491	1211	19.4	3.0831
Ê¥	2234	66.59	3.3491	941	15.07	2.9736
¿ÖÅÂ	2233	66.56	3.3489	1574	25.21	3.197
×¼	2229	66.45	3.3481	1503	24.07	3.177
ÇÀ	2228	66.42	3.3479	1276	20.44	3.1059
¿Î	2226	66.36	3.3475	1234	19.77	3.0913
Ï°¹ß	2223	66.27	3.3469	1632	26.14	3.2127
ÏÖÊµ	2223	66.27	3.3469	1457	23.34	3.1635
×ö³ö	2222	66.24	3.3467	1536	24.6	3.1864
ÉÏ°à	2221	66.21	3.3465	1372	21.98	3.1374
ÌÉ	2220	66.18	3.3464	1485	23.79	3.1717
Ô½À´Ô½	2216	66.06	3.3456	1607	25.74	3.206
É½	2213	65.97	3.345	1096	17.56	3.0398
Ãûµ¥	2212	65.94	3.3448	1130	18.1	3.0531
²»ÐÒ	2208	65.82	3.344	1605	25.71	3.2055
»Ö¸´	2207	65.79	3.3438	1442	23.1	3.159
È·ÈÏ	2206	65.76	3.3436	1332	21.34	3.1245
¾Û»á	2206	65.76	3.3436	1012	16.21	3.0052
»³ÔÐ	2206	65.76	3.3436	922	14.77	2.9647
¹«Ô°	2206	65.76	3.3436	1008	16.15	3.0035
°ó¼Ü	2199	65.55	3.3422	832	13.33	2.9201
²¿Âä	2197	65.49	3.3418	248	3.97	2.3945
¿Ï	2196	65.46	3.3416	1376	22.04	3.1386
×ÊÁÏ	2191	65.31	3.3406	1160	18.58	3.0645
¸É¾»	2189	65.25	3.3402	1525	24.43	3.1833
»éÒö	2187	65.19	3.3398	1049	16.8	3.0208
Í´	2186	65.16	3.3397	1267	20.29	3.1028
Ç×	2180	64.98	3.3385	1138	18.23	3.0561
½ÌÌÃ	2176	64.87	3.3377	917	14.69	2.9624
Æ¤	2173	64.78	3.3371	1197	19.17	3.0781
Äñ	2172	64.75	3.3369	1093	17.51	3.0386
Ë¬	2172	64.75	3.3369	1285	20.58	3.1089
½¡¿µ	2168	64.63	3.3361	1361	21.8	3.1339
¿Í»§	2168	64.63	3.3361	992	15.89	2.9965
È¦	2168	64.63	3.3361	1259	20.17	3.1
ÄÔ´ü	2165	64.54	3.3355	1380	22.1	3.1399
²»¹»	2163	64.48	3.3351	1621	25.97	3.2098
Ðê	2161	64.42	3.3347	1113	17.83	3.0465
Ç°Ãæ	2158	64.33	3.3341	1471	23.56	3.1676
·ÖÊÖ	2158	64.33	3.3341	1052	16.85	3.022
·½Ïò	2156	64.27	3.3336	1407	22.54	3.1483
ÐÄÀí	2152	64.15	3.3328	1217	19.49	3.0853
ÐÒ¸£	2151	64.12	3.3326	1203	19.27	3.0803
Ê÷	2150	64.09	3.3324	969	15.52	2.9863
¾ÈÃü	2149	64.06	3.3322	948	15.19	2.9768
½Ó×Å	2149	64.06	3.3322	1440	23.07	3.1584
Ïî	2146	63.97	3.3316	1405	22.51	3.1477
·è×Ó	2143	63.88	3.331	1365	21.86	3.1351
Èü	2139	63.76	3.3302	763	12.22	2.8825
½«¾ü	2138	63.73	3.33	500	8.01	2.699
¼¼Êõ	2136	63.67	3.3296	1310	20.98	3.1173
³Ô·¹	2135	63.64	3.3294	1459	23.37	3.1641
´«	2133	63.58	3.329	1157	18.53	3.0633
À§ÄÑ	2132	63.55	3.3288	1462	23.42	3.1649
²»Ðí	2130	63.49	3.3284	1278	20.47	3.1065
Ä³ÖÖ	2130	63.49	3.3284	1464	23.45	3.1655
¼ÇÒä	2128	63.43	3.328	1009	16.16	3.0039
ÀÖ¶Ó	2126	63.37	3.3276	812	13.01	2.9096
½ô¼±	2126	63.37	3.3276	1240	19.86	3.0934
¸ßÖÐ	2125	63.34	3.3274	1092	17.49	3.0382
ÌýÌý	2120	63.2	3.3263	1613	25.84	3.2076
ÕýºÃ	2116	63.08	3.3255	1586	25.4	3.2003
ÖÝ	2116	63.08	3.3255	1104	17.68	3.043
ºÁÎÞ	2114	63.02	3.3251	1543	24.72	3.1884
ÌáÐÑ	2113	62.99	3.3249	1596	25.56	3.203
ÂÃÐÐ	2112	62.96	3.3247	1177	18.85	3.0708
¾ªÏ²	2109	62.87	3.3241	1315	21.06	3.1189
ÄÃ×ß	2109	62.87	3.3241	1429	22.89	3.155
½Ó½ü	2108	62.84	3.3239	1446	23.16	3.1602
´þ²¶	2104	62.72	3.323	1149	18.4	3.0603
³³	2099	62.57	3.322	1437	23.02	3.1575
ÅÔ±ß	2098	62.54	3.3218	1546	24.76	3.1892
¼¤¶¯	2096	62.48	3.3214	1356	21.72	3.1323
½¾°Á	2094	62.42	3.321	1357	21.74	3.1326
¶øÊÇ	2092	62.36	3.3206	1575	25.23	3.1973
Àû	2092	62.36	3.3206	913	14.62	2.9605
ÅÆ	2091	62.33	3.3204	938	15.02	2.9722
°Ë	2090	62.3	3.3201	1289	20.65	3.1103
³ÉÔ±	2088	62.24	3.3197	1179	18.89	3.0715
¼àÊÓ	2084	62.12	3.3189	1080	17.3	3.0334
Å®ÐÔ	2080	62	3.3181	1162	18.61	3.0652
È¨Àû	2079	61.97	3.3179	1234	19.77	3.0913
Ëµ»Ñ	2078	61.94	3.3176	1206	19.32	3.0813
Ê¥µ®	2073	61.79	3.3166	521	8.35	2.7168
ºÚÈË	2073	61.79	3.3166	722	11.56	2.8585
¾¯·½	2071	61.74	3.3162	963	15.43	2.9836
·¨¹ú	2069	61.68	3.3158	850	13.62	2.9294
Ã«	2068	61.65	3.3156	1176	18.84	3.0704
´í¹ý	2066	61.59	3.3151	1478	23.67	3.1697
¾¯¸æ	2064	61.53	3.3147	1397	22.38	3.1452
ÀÏÌì	2063	61.5	3.3145	1239	19.85	3.0931
¼ª	2062	61.47	3.3143	532	8.52	2.7259
ÈÇ	2062	61.47	3.3143	1490	23.87	3.1732
¾Æµê	2061	61.44	3.3141	892	14.29	2.9504
³é	2054	61.23	3.3126	1174	18.81	3.0697
Ö®Àà	2052	61.17	3.3122	1470	23.55	3.1673
Íõ	2052	61.17	3.3122	834	13.36	2.9212
¹Ú¾ü	2047	61.02	3.3111	695	11.13	2.842
³¢ÊÔ	2045	60.96	3.3107	1368	21.91	3.1361
½ÌÁ·	2043	60.9	3.3103	522	8.36	2.7177
³£	2040	60.81	3.3096	1429	22.89	3.155
¶Ô·½	2036	60.69	3.3088	1337	21.42	3.1261
ËæÊ±	2036	60.69	3.3088	1565	25.07	3.1945
µ¯	2033	60.6	3.3081	949	15.2	2.9773
µÐÈË	2031	60.54	3.3077	1027	16.45	3.0116
´îµµ	2028	60.45	3.3071	859	13.76	2.934
´ÓÎ´	2028	60.45	3.3071	1272	20.37	3.1045
ÕÊ	2025	60.36	3.3064	1141	18.28	3.0573
Ì¸»°	2023	60.3	3.306	1404	22.49	3.1474
¶È	2023	60.3	3.306	1184	18.97	3.0734
±³	2023	60.3	3.306	1356	21.72	3.1323
½Ú	2019	60.19	3.3051	969	15.52	2.9863
ÅÅ	2015	60.07	3.3043	1260	20.18	3.1004
Ô¼º²	2015	60.07	3.3043	342	5.48	2.534
Ðí¶à	2014	60.04	3.3041	1285	20.58	3.1089
ÈËÎï	2014	60.04	3.3041	1378	22.07	3.1392
Í·¶ù	2013	60.01	3.3038	547	8.76	2.738
½Ð×ö	2013	60.01	3.3038	1405	22.51	3.1477
Öí	2011	59.95	3.3034	864	13.84	2.9365
¸Ð¼¤	2010	59.92	3.3032	1459	23.37	3.1641
Ëæ	2000	59.62	3.301	1447	23.18	3.1605
ÖÐ¹ú	1994	59.44	3.2997	764	12.24	2.8831
Å£	1990	59.32	3.2989	921	14.75	2.9643
Æ¿	1989	59.29	3.2986	1225	19.62	3.0881
µ°¸â	1987	59.23	3.2982	829	13.28	2.9186
Îü	1986	59.2	3.298	1081	17.32	3.0338
Ë³Àû	1985	59.17	3.2978	1454	23.29	3.1626
ËÀÕß	1984	59.14	3.2975	675	10.81	2.8293
Éµ¹Ï	1981	59.05	3.2969	1251	20.04	3.0973
Ó¢Àï	1979	58.99	3.2964	1019	16.32	3.0082
¼Þ	1979	58.99	3.2964	1108	17.75	3.0445
ÌôÕ½	1977	58.93	3.296	876	14.03	2.9425
ËÀÈ¥	1974	58.84	3.2953	1277	20.45	3.1062
ÉÏÈ¥	1973	58.81	3.2951	1396	22.36	3.1449
Æß	1972	58.78	3.2949	1146	18.36	3.0592
Ö°Òµ	1965	58.58	3.2934	1236	19.8	3.092
²Ë	1963	58.52	3.2929	1114	17.84	3.0469
¸Ä	1962	58.49	3.2927	1329	21.29	3.1235
µØÖ·	1959	58.4	3.292	1204	19.29	3.0806
Òâ	1959	58.4	3.292	1415	22.67	3.1508
×¬	1959	58.4	3.292	1202	19.25	3.0799
²»ÉÙ	1956	58.31	3.2914	1435	22.99	3.1569
µØÓü	1951	58.16	3.2903	949	15.2	2.9773
ÓÚÊÇ	1950	58.13	3.29	1174	18.81	3.0697
×ÔÎÒ	1950	58.13	3.29	1347	21.58	3.1294
·Ç	1948	58.07	3.2896	1414	22.65	3.1504
¶Ô¸¶	1948	58.07	3.2896	1337	21.42	3.1261
ºÃÊÂ	1947	58.04	3.2894	1478	23.67	3.1697
ßí	1947	58.04	3.2894	576	9.23	2.7604
Ôª	1945	57.98	3.2889	791	12.67	2.8982
Æíµ»	1945	57.98	3.2889	1108	17.75	3.0445
±à	1943	57.92	3.2885	881	14.11	2.945
ÊÕÊ°	1941	57.86	3.288	1350	21.62	3.1303
¿ÍÈË	1939	57.8	3.2876	1171	18.76	3.0686
×´Ì¬	1938	57.77	3.2874	1294	20.73	3.1119
Õ½	1936	57.71	3.2869	966	15.47	2.985
ÑÇ	1934	57.65	3.2865	663	10.62	2.8215
ÖÜÎ§	1932	57.59	3.286	1488	23.83	3.1726
±¨µÀ	1931	57.56	3.2858	911	14.59	2.9595
Ï·	1929	57.5	3.2853	1123	17.99	3.0504
²ÎÓë	1925	57.38	3.2844	1284	20.57	3.1086
ÔË¶¯	1923	57.32	3.284	1092	17.49	3.0382
±Ë´Ë	1920	57.23	3.2833	1275	20.42	3.1055
ÈÙÐÒ	1919	57.2	3.2831	1360	21.78	3.1335
»áÒé	1918	57.17	3.2828	943	15.1	2.9745
µ½´ï	1917	57.14	3.2826	1076	17.24	3.0318
ÅÀ	1916	57.11	3.2824	1194	19.13	3.077
¶Ä	1916	57.11	3.2824	884	14.16	2.9465
ÏÔÊ¾	1915	57.08	3.2822	1246	19.96	3.0955
¶ÓÎé	1914	57.06	3.2819	647	10.36	2.8109
Á¢¿Ì	1913	57.03	3.2817	1212	19.41	3.0835
¾ø²»	1912	57	3.2815	1392	22.3	3.1436
ÎèÌ¨	1911	56.97	3.2813	575	9.21	2.7597
ÍÂ	1911	56.97	3.2813	1139	18.24	3.0565
ÄÌÄÌ	1910	56.94	3.281	734	11.76	2.8657
Åä	1909	56.91	3.2808	1320	21.14	3.1206
È¡Ïû	1908	56.88	3.2806	1180	18.9	3.0719
Àë»é	1907	56.85	3.2804	904	14.48	2.9562
µÈ´ý	1907	56.85	3.2804	1322	21.18	3.1212
°®Çé	1906	56.82	3.2801	964	15.44	2.9841
¾¡Á¦	1906	56.82	3.2801	1412	22.62	3.1498
Ê®·Ö	1900	56.64	3.2788	1158	18.55	3.0637
×ðÖØ	1900	56.64	3.2788	1229	19.69	3.0896
½ÌÊÚ	1898	56.58	3.2783	608	9.74	2.7839
È¥Äê	1897	56.55	3.2781	1292	20.7	3.1113
Óï	1892	56.4	3.2769	990	15.86	2.9956
³¬¹ý	1891	56.37	3.2767	1337	21.42	3.1261
Ë¿	1890	56.34	3.2765	819	13.12	2.9133
¿ª³µ	1888	56.28	3.276	1223	19.59	3.0874
ÈÔ	1886	56.22	3.2755	1247	19.97	3.0959
¼Ä	1886	56.22	3.2755	1119	17.92	3.0488
Æ÷	1886	56.22	3.2755	978	15.67	2.9903
ÁÄ	1884	56.16	3.2751	1285	20.58	3.1089
Ö¸ÎÆ	1879	56.01	3.2739	715	11.45	2.8543
Çì×£	1878	55.98	3.2737	1232	19.73	3.0906
×¡ÊÖ	1877	55.95	3.2735	1015	16.26	3.0065
Äï	1874	55.86	3.2728	999	16	2.9996
Å¼Ïñ	1873	55.83	3.2725	384	6.15	2.5843
Í¬Ö¾	1873	55.83	3.2725	575	9.21	2.7597
¿ã×Ó	1871	55.77	3.2721	1050	16.82	3.0212
¾ü¶Ó	1870	55.74	3.2718	800	12.81	2.9031
¼Ù×°	1870	55.74	3.2718	1360	21.78	3.1335
ÏëÆð	1869	55.71	3.2716	1378	22.07	3.1392
ÕìÌ½	1869	55.71	3.2716	690	11.05	2.8388
¿ñ	1869	55.71	3.2716	1252	20.05	3.0976
ÍÏ	1857	55.36	3.2688	1275	20.42	3.1055
ÊµÑéÊÒ	1853	55.24	3.2679	772	12.37	2.8876
Ë³±ã	1853	55.24	3.2679	1462	23.42	3.1649
´µ	1845	55	3.266	1144	18.32	3.0584
º¦	1843	54.94	3.2655	1237	19.81	3.0924
»òÊÇ	1842	54.91	3.2653	1198	19.19	3.0785
ÐÞ	1842	54.91	3.2653	1043	16.71	3.0183
ÔÚºõ	1840	54.85	3.2648	1269	20.33	3.1035
ÎÞÁÄ	1839	54.82	3.2646	1263	20.23	3.1014
×´¿ö	1838	54.79	3.2643	1256	20.12	3.099
Ä¿µÄ	1835	54.7	3.2636	1299	20.81	3.1136
¶ñÄ§	1834	54.67	3.2634	641	10.27	2.8069
È·±£	1833	54.64	3.2632	1351	21.64	3.1307
ÐÄÔà	1830	54.55	3.2625	801	12.83	2.9036
ËÆµÄ	1827	54.46	3.2617	1341	21.48	3.1274
Îè»á	1826	54.43	3.2615	575	9.21	2.7597
¼±	1826	54.43	3.2615	1338	21.43	3.1265
·ç	1824	54.37	3.261	1143	18.31	3.058
Ë£	1824	54.37	3.261	1263	20.23	3.1014
ÂÞ	1823	54.34	3.2608	726	11.63	2.8609
¼Ò×å	1822	54.31	3.2605	850	13.62	2.9294
ÂýÂý	1820	54.25	3.2601	1330	21.3	3.1239
µÍ	1820	54.25	3.2601	1265	20.26	3.1021
Ê£	1819	54.22	3.2598	1272	20.37	3.1045
Õ½¶·	1817	54.16	3.2594	792	12.69	2.8987
·¹	1813	54.04	3.2584	1198	19.19	3.0785
ÄÔ	1812	54.01	3.2582	1106	17.72	3.0438
¸´ÔÓ	1812	54.01	3.2582	1314	21.05	3.1186
Éç»á	1805	53.81	3.2565	1125	18.02	3.0512
·³	1804	53.78	3.2562	1287	20.62	3.1096
¹ÊÒâ	1803	53.75	3.256	1317	21.1	3.1196
ÁÚ¾Ó	1803	53.75	3.256	1102	17.65	3.0422
½ñÄê	1802	53.72	3.2558	1064	17.04	3.0269
µ÷	1801	53.69	3.2555	1196	19.16	3.0777
ÐÄÀï	1801	53.69	3.2555	1325	21.22	3.1222
Õ¹Ê¾	1801	53.69	3.2555	933	14.94	2.9699
Òâ´óÀû	1800	53.66	3.2553	882	14.13	2.9455
ÆðËß	1799	53.63	3.255	880	14.1	2.9445
¸ç	1798	53.6	3.2548	910	14.58	2.959
ºÃÈË	1798	53.6	3.2548	1321	21.16	3.1209
¹úÍõ	1798	53.6	3.2548	453	7.26	2.6561
³¤´ó	1797	53.57	3.2545	1335	21.38	3.1255
Àà	1794	53.48	3.2538	1160	18.58	3.0645
½»¸ø	1790	53.36	3.2529	1301	20.84	3.1143
Èð	1789	53.33	3.2526	386	6.18	2.5866
Äò	1788	53.3	3.2524	901	14.43	2.9547
Êº	1787	53.27	3.2521	831	13.31	2.9196
ÅãÉóÍÅ	1784	53.18	3.2514	458	7.34	2.6609
ÏîÄ¿	1783	53.15	3.2512	753	12.06	2.8768
¼¯ÖÐ	1780	53.06	3.2504	1206	19.32	3.0813
Êµ»°	1780	53.06	3.2504	1289	20.65	3.1103
±íÇé	1778	53	3.2499	1008	16.15	3.0035
Ã°ÏÕ	1777	52.97	3.2497	1207	19.33	3.0817
ºÃ´¦	1776	52.94	3.2494	1358	21.75	3.1329
¸ñ	1776	52.94	3.2494	834	13.36	2.9212
×ó	1773	52.85	3.2487	896	14.35	2.9523
º£	1772	52.82	3.2485	795	12.73	2.9004
ÎüÑª¹í	1770	52.76	3.248	255	4.08	2.4065
Ê¤Àû	1769	52.73	3.2477	927	14.85	2.9671
¾¹È»	1767	52.67	3.2472	1257	20.13	3.0993
ÆÕÍ¨	1765	52.61	3.2467	1252	20.05	3.0976
¹Ù	1764	52.58	3.2465	729	11.68	2.8627
Ö±	1762	52.52	3.246	1092	17.49	3.0382
±íÊ¾	1761	52.49	3.2458	1282	20.53	3.1079
Ó¡Ïó	1758	52.4	3.245	1251	20.04	3.0973
³öÉú	1753	52.26	3.2438	1213	19.43	3.0839
½øÕ¹	1752	52.23	3.2435	1272	20.37	3.1045
¹À¼Æ	1748	52.11	3.2425	1233	19.75	3.091
ÀÖ	1747	52.08	3.2423	1105	17.7	3.0434
µØµã	1746	52.05	3.242	1130	18.1	3.0531
¾­Àí	1745	52.02	3.2418	734	11.76	2.8657
ÇáËÉ	1744	51.99	3.2415	1246	19.96	3.0955
ÀÖÒâ	1744	51.99	3.2415	1361	21.8	3.1339
×÷ÓÃ	1739	51.84	3.2403	1242	19.89	3.0941
ÓÒ	1738	51.81	3.24	903	14.46	2.9557
¾Ù	1738	51.81	3.24	1118	17.91	3.0484
°²	1737	51.78	3.2398	796	12.75	2.9009
ÆÚ´ý	1736	51.75	3.2395	1244	19.93	3.0948
Ê¦	1734	51.69	3.239	849	13.6	2.9289
Ð¡»ï×Ó	1734	51.69	3.239	1007	16.13	3.003
±£ÏÕ	1733	51.66	3.2388	945	15.14	2.9754
ÌìÊ¹	1733	51.66	3.2388	760	12.17	2.8808
Âä	1733	51.66	3.2388	1311	21	3.1176
ÄÑÒÔÖÃÐÅ	1732	51.63	3.2385	1223	19.59	3.0874
Â¼	1732	51.63	3.2385	983	15.75	2.9926
µ¥¶À	1732	51.63	3.2385	1322	21.18	3.1212
·´	1731	51.6	3.2383	1128	18.07	3.0523
¶Ó³¤	1731	51.6	3.2383	581	9.31	2.7642
ÖøÃû	1729	51.54	3.2378	1210	19.38	3.0828
Àí	1729	51.54	3.2378	1220	19.54	3.0864
ÈÕ±¾	1728	51.51	3.2375	567	9.08	2.7536
×¨¼Ò	1727	51.48	3.2373	1153	18.47	3.0618
ÎªÖ¹	1726	51.45	3.237	1333	21.35	3.1248
¾ß	1724	51.39	3.2365	1045	16.74	3.0191
Ä«Î÷¸ç	1723	51.36	3.2363	720	11.53	2.8573
ÂÃ¹Ý	1722	51.33	3.236	842	13.49	2.9253
Ð°¶ñ	1720	51.27	3.2355	892	14.29	2.9504
¸Ï¿ì	1718	51.21	3.235	1180	18.9	3.0719
²»Öª	1717	51.18	3.2348	1260	20.18	3.1004
¸ü¼Ó	1717	51.18	3.2348	1210	19.38	3.0828
²ã	1716	51.15	3.2345	1011	16.19	3.0048
ÍÚ	1716	51.15	3.2345	921	14.75	2.9643
ºÃ¼¸	1714	51.09	3.234	1373	21.99	3.1377
·ç¸ñ	1713	51.06	3.2338	895	14.34	2.9518
Ãâ·Ñ	1713	51.06	3.2338	1120	17.94	3.0492
×·×Ù	1711	51	3.2333	901	14.43	2.9547
ÉËÐÄ	1711	51	3.2333	1182	18.93	3.0726
Ã¿´Î	1711	51	3.2333	1328	21.27	3.1232
±¨Ö½	1710	50.97	3.233	981	15.71	2.9917
»úÆ÷	1709	50.94	3.2327	844	13.52	2.9263
Ê½	1709	50.94	3.2327	1177	18.85	3.0708
Èû	1708	50.91	3.2325	1115	17.86	3.0473
½â¹Í	1703	50.77	3.2312	735	11.77	2.8663
ÑÕÉ«	1703	50.77	3.2312	1138	18.23	3.0561
ºÃÀ³Îë	1702	50.74	3.231	558	8.94	2.7466
ÎÞ¹Ø	1701	50.71	3.2307	1245	19.94	3.0952
Ê±¹â	1700	50.68	3.2304	1123	17.99	3.0504
¼ÇÕß	1699	50.65	3.2302	712	11.4	2.8525
·½	1698	50.62	3.2299	914	14.64	2.9609
¾¡¿ì	1698	50.62	3.2299	1275	20.42	3.1055
¼ÛÖµ	1697	50.59	3.2297	1202	19.25	3.0799
×ÐÏ¸	1696	50.56	3.2294	1276	20.44	3.1059
ÇÉ¿ËÁ¦	1693	50.47	3.2287	847	13.57	2.9279
Å®Éú	1690	50.38	3.2279	776	12.43	2.8899
Ìô	1689	50.35	3.2276	1173	18.79	3.0693
À±	1689	50.35	3.2276	908	14.54	2.9581
»¥Ïà	1688	50.32	3.2274	1267	20.29	3.1028
ÇÐ	1688	50.32	3.2274	884	14.16	2.9465
ÕÐ	1688	50.32	3.2274	1188	19.03	3.0748
Õ¨	1687	50.29	3.2271	950	15.22	2.9777
Ç½	1687	50.29	3.2271	987	15.81	2.9943
Á÷	1683	50.17	3.2261	1190	19.06	3.0755
²ÞËù	1682	50.14	3.2258	1047	16.77	3.0199
ÎÞ¹¼	1681	50.11	3.2256	973	15.59	2.9881
³¹µ×	1680	50.08	3.2253	1289	20.65	3.1103
´î	1679	50.05	3.2251	1128	18.07	3.0523
Ïà	1678	50.02	3.2248	1188	19.03	3.0748
È¨	1676	49.96	3.2243	1124	18	3.0508
·­	1676	49.96	3.2243	1175	18.82	3.07
°Ú	1674	49.9	3.2238	1007	16.13	3.003
¹ý³Ì	1673	49.87	3.2235	1226	19.64	3.0885
ÉÏ´Î	1672	49.84	3.2232	1309	20.97	3.1169
ÉêÇë	1668	49.72	3.2222	953	15.27	2.9791
Ñ¹	1667	49.69	3.2219	1168	18.71	3.0674
ÊÖÉÏ	1667	49.69	3.2219	1230	19.7	3.0899
¿¾	1666	49.66	3.2217	946	15.15	2.9759
ÇëÇó	1665	49.63	3.2214	1082	17.33	3.0342
Ô­	1662	49.54	3.2206	1081	17.32	3.0338
Ê¥µ®½Ú	1662	49.54	3.2206	570	9.13	2.7559
Ä³Ð©	1661	49.51	3.2204	1244	19.93	3.0948
ÈËÃñ	1661	49.51	3.2204	713	11.42	2.8531
¿Ö¾å	1659	49.45	3.2198	990	15.86	2.9956
Ì¸ÂÛ	1656	49.36	3.2191	1171	18.76	3.0686
ÃüÔË	1656	49.36	3.2191	943	15.1	2.9745
Ð¡×é	1655	49.33	3.2188	830	13.29	2.9191
ÒýÆð	1652	49.25	3.218	1189	19.05	3.0752
·¢Õ¹	1650	49.19	3.2175	1217	19.49	3.0853
·Ö×Ó	1649	49.16	3.2172	732	11.73	2.8645
°×ÈË	1645	49.04	3.2162	686	10.99	2.8363
¾ªÑÈ	1643	48.98	3.2156	1205	19.3	3.081
µÆ	1643	48.98	3.2156	998	15.99	2.9991
×À×Ó	1641	48.92	3.2151	1129	18.08	3.0527
°Í	1639	48.86	3.2146	706	11.31	2.8488
±ÏÒµ	1638	48.83	3.2143	939	15.04	2.9727
Á·Ï°	1637	48.8	3.214	935	14.98	2.9708
ºÚ°µ	1635	48.74	3.2135	891	14.27	2.9499
»ú³¡	1634	48.71	3.2133	807	12.93	2.9069
ÊÂÒµ	1634	48.71	3.2133	1080	17.3	3.0334
ÉÔ	1632	48.65	3.2127	1211	19.4	3.0831
½ö	1629	48.56	3.2119	1272	20.37	3.1045
²»¿ÉË¼Òé	1627	48.5	3.2114	1137	18.21	3.0558
½á	1627	48.5	3.2114	1069	17.12	3.029
Ò¯Ò¯	1625	48.44	3.2109	550	8.81	2.7404
»á¶ù	1625	48.44	3.2109	1192	19.09	3.0763
ÕýÊ½	1623	48.38	3.2103	1233	19.75	3.091
³ø·¿	1623	48.38	3.2103	1054	16.88	3.0228
ÌØÊâ	1619	48.26	3.2092	1177	18.85	3.0708
³¶	1617	48.2	3.2087	1213	19.43	3.0839
×¨Òµ	1615	48.14	3.2082	1124	18	3.0508
ÀÏÊµ	1615	48.14	3.2082	1206	19.32	3.0813
Íí·¹	1613	48.08	3.2076	1072	17.17	3.0302
ÎüÒý	1611	48.02	3.2071	1126	18.04	3.0515
Äê´ú	1611	48.02	3.2071	1057	16.93	3.0241
Ê¿±ø	1611	48.02	3.2071	610	9.77	2.7853
À¶	1610	47.99	3.2068	820	13.13	2.9138
ÒÔÀ´	1606	47.87	3.2057	1266	20.28	3.1024
ÐÄÇé	1605	47.84	3.2055	1166	18.68	3.0667
ÄÑ¹ý	1605	47.84	3.2055	1176	18.84	3.0704
ÐÍ	1604	47.81	3.2052	984	15.76	2.993
ÄÅ	1603	47.78	3.2049	712	11.4	2.8525
±¨	1603	47.78	3.2049	1043	16.71	3.0183
ÎÝ×Ó	1602	47.75	3.2047	1080	17.3	3.0334
ÖÆÔì	1602	47.75	3.2047	1048	16.79	3.0204
È«¶¼	1600	47.69	3.2041	1166	18.68	3.0667
´ò¶Ä	1595	47.55	3.2028	1178	18.87	3.0711
ÖÐ¼ä	1594	47.52	3.2025	1156	18.52	3.063
ÍË	1593	47.49	3.2022	1083	17.35	3.0346
³ª¸è	1591	47.43	3.2017	727	11.65	2.8615
Ã°	1590	47.4	3.2014	1257	20.13	3.0993
Â×¶Ø	1589	47.37	3.2011	557	8.92	2.7459
ÖÁ	1588	47.34	3.2009	1110	17.78	3.0453
ÌØ¹¤	1586	47.28	3.2003	461	7.38	2.6637
Õò	1586	47.28	3.2003	730	11.69	2.8633
Í£³µ	1583	47.19	3.1995	873	13.98	2.941
½±	1583	47.19	3.1995	739	11.84	2.8686
¹Í	1583	47.19	3.1995	978	15.67	2.9903
±ù	1582	47.16	3.1992	871	13.95	2.94
½äÖ¸	1582	47.16	3.1992	641	10.27	2.8069
»ØÍ·	1582	47.16	3.1992	1158	18.55	3.0637
¶´	1581	47.13	3.1989	883	14.14	2.946
×£ºØ	1581	47.13	3.1989	908	14.54	2.9581
°¸¼þ	1578	47.04	3.1981	784	12.56	2.8943
Ìõ¼þ	1576	46.98	3.1976	1090	17.46	3.0374
Èô	1575	46.95	3.1973	634	10.16	2.8021
×÷Æ·	1575	46.95	3.1973	816	13.07	2.9117
ÊÖÀï	1574	46.92	3.197	1198	19.19	3.0785
°®ÉÏ	1572	46.86	3.1965	1028	16.47	3.012
Ôò	1570	46.8	3.1959	1113	17.83	3.0465
µµ°¸	1568	46.74	3.1953	870	13.94	2.9395
Ç§Íò	1568	46.74	3.1953	1068	17.11	3.0286
È¥ÊÀ	1567	46.71	3.1951	1040	16.66	3.017
¿¿½ü	1567	46.71	3.1951	1143	18.31	3.058
Ò»¿Ì	1563	46.59	3.194	1172	18.77	3.0689
Ó¦	1561	46.53	3.1934	1135	18.18	3.055
±ý	1561	46.53	3.1934	816	13.07	2.9117
¹æÔò	1559	46.47	3.1928	899	14.4	2.9538
½Óµ½	1558	46.44	3.1926	1174	18.81	3.0697
¸¶³ö	1557	46.41	3.1923	1176	18.84	3.0704
¶ÓÔ±	1554	46.32	3.1915	614	9.84	2.7882
Ã±×Ó	1553	46.29	3.1912	826	13.23	2.917
Ð­Òé	1553	46.29	3.1912	878	14.06	2.9435
Ëµ·þ	1552	46.26	3.1909	1140	18.26	3.0569
ÉÏÖÜ	1552	46.26	3.1909	895	14.34	2.9518
ºÎ	1552	46.26	3.1909	1120	17.94	3.0492
µç	1551	46.23	3.1906	980	15.7	2.9912
Ë¾»ú	1550	46.2	3.1903	809	12.96	2.9079
ËÑ²é	1549	46.17	3.1901	765	12.25	2.8837
²úÉú	1548	46.14	3.1898	1127	18.05	3.0519
Ç§	1546	46.09	3.1892	780	12.49	2.8921
²¼	1545	46.06	3.1889	748	11.98	2.8739
Ê±´ú	1544	46.03	3.1886	1008	16.15	3.0035
½Ó´¥	1544	46.03	3.1886	1097	17.57	3.0402
¿¨³µ	1543	46	3.1884	759	12.16	2.8802
ÇÀ½Ù	1541	45.94	3.1878	712	11.4	2.8525
Åöµ½	1541	45.94	3.1878	1174	18.81	3.0697
Éñ¸¸	1539	45.88	3.1872	307	4.92	2.4871
¹æ¾Ø	1538	45.85	3.187	993	15.91	2.9969
Âå	1534	45.73	3.1858	489	7.83	2.6893
Ö®ÖÐ	1533	45.7	3.1855	1152	18.45	3.0615
»ð³µ	1533	45.7	3.1855	637	10.2	2.8041
ËµÊµ»°	1532	45.67	3.1853	1216	19.48	3.0849
Ê²	1531	45.64	3.185	395	6.33	2.5966
ÌÇ	1530	45.61	3.1847	869	13.92	2.939
¾É	1530	45.61	3.1847	1114	17.84	3.0469
ÌÓÅÜ	1530	45.61	3.1847	999	16	2.9996
Áé	1526	45.49	3.1836	622	9.96	2.7938
°ã	1526	45.49	3.1836	1087	17.41	3.0362
²¿ÃÅ	1526	45.49	3.1836	952	15.25	2.9786
»ù±¾	1524	45.43	3.183	1182	18.93	3.0726
¿Ø	1522	45.37	3.1824	961	15.39	2.9827
³ö×â³µ	1522	45.37	3.1824	531	8.51	2.7251
·ÖÎö	1521	45.34	3.1821	853	13.66	2.9309
´ú¼Û	1520	45.31	3.1818	1129	18.08	3.0527
µØÇø	1519	45.28	3.1816	918	14.7	2.9628
±³ÅÑ	1519	45.28	3.1816	928	14.86	2.9675
ÌË	1519	45.28	3.1816	1172	18.77	3.0689
ÌìÌÃ	1518	45.25	3.1813	862	13.81	2.9355
ÅÄÉã	1518	45.25	3.1813	557	8.92	2.7459
ÄêÇáÈË	1516	45.19	3.1807	1039	16.64	3.0166
µ¼ÖÂ	1516	45.19	3.1807	1003	16.07	3.0013
Á³ÉÏ	1516	45.19	3.1807	1145	18.34	3.0588
¶Ô´ý	1515	45.16	3.1804	1154	18.48	3.0622
Ö÷ÈË	1515	45.16	3.1804	731	11.71	2.8639
±í	1513	45.1	3.1798	911	14.59	2.9595
ÊÍ·Å	1511	45.04	3.1793	937	15.01	2.9717
À§	1506	44.89	3.1778	1013	16.23	3.0056
´ó½Ö	1506	44.89	3.1778	881	14.11	2.945
Ïä×Ó	1505	44.86	3.1775	636	10.19	2.8035
Ò®öÕ	1504	44.83	3.1772	521	8.35	2.7168
ÓÉÓÚ	1504	44.83	3.1772	1114	17.84	3.0469
Ðû²¼	1502	44.77	3.1767	1037	16.61	3.0158
ÇÇ	1498	44.65	3.1755	271	4.34	2.433
Ö´ÐÐ	1497	44.62	3.1752	946	15.15	2.9759
Îï	1495	44.56	3.1746	975	15.62	2.989
±¨¾¯	1495	44.56	3.1746	904	14.48	2.9562
²»¶Ô	1494	44.54	3.1744	1120	17.94	3.0492
ÃÜÂë	1491	44.45	3.1735	598	9.58	2.7767
ºìÉ«	1491	44.45	3.1735	880	14.1	2.9445
Æ­×Ó	1489	44.39	3.1729	936	14.99	2.9713
»õ	1486	44.3	3.172	788	12.62	2.8965
¿Õ¼ä	1485	44.27	3.1717	906	14.51	2.9571
ÕÛÄ¥	1482	44.18	3.1708	1047	16.77	3.0199
ÓÍ	1478	44.06	3.1697	879	14.08	2.944
Ê¬	1474	43.94	3.1685	823	13.18	2.9154
ÁôÑÔ	1472	43.88	3.1679	812	13.01	2.9096
ÐÜ	1470	43.82	3.1673	506	8.11	2.7042
ÏëÄî	1469	43.79	3.167	995	15.94	2.9978
¶øÑÔ	1469	43.79	3.167	1019	16.32	3.0082
Öµ	1469	43.79	3.167	1062	17.01	3.0261
±¶	1468	43.76	3.1667	1069	17.12	3.029
²Á	1465	43.67	3.1658	926	14.83	2.9666
ÓÈÆä	1464	43.64	3.1655	1121	17.96	3.0496
¾í	1464	43.64	3.1655	953	15.27	2.9791
¾­Ñé	1463	43.61	3.1652	1079	17.28	3.033
ºÐ×Ó	1463	43.61	3.1652	726	11.63	2.8609
ËÒ	1462	43.58	3.1649	577	9.24	2.7612
¸É±­	1462	43.58	3.1649	801	12.83	2.9036
¿´·¨	1461	43.55	3.1647	1022	16.37	3.0095
´óÄÔ	1461	43.55	3.1647	846	13.55	2.9274
¹²	1460	43.52	3.1644	1012	16.21	3.0052
×ï·¸	1459	43.49	3.1641	869	13.92	2.939
²»µ½	1458	43.46	3.1638	1172	18.77	3.0689
ÎÊÎÊ	1457	43.43	3.1635	1140	18.26	3.0569
¸Éµô	1455	43.37	3.1629	866	13.87	2.9375
Ö¸¿Ø	1454	43.34	3.1626	783	12.54	2.8938
ÐÇÇò	1454	43.34	3.1626	603	9.66	2.7803
Â¼Ïñ	1450	43.22	3.1614	779	12.48	2.8915
´Ì	1449	43.19	3.1611	820	13.13	2.9138
³ÌÐò	1449	43.19	3.1611	786	12.59	2.8954
Çé±¨	1449	43.19	3.1611	604	9.67	2.781
³´	1449	43.19	3.1611	681	10.91	2.8331
ÇéÐ÷	1446	43.1	3.1602	982	15.73	2.9921
½ñ	1446	43.1	3.1602	1034	16.56	3.0145
¹ÖÎï	1446	43.1	3.1602	726	11.63	2.8609
´´Ôì	1446	43.1	3.1602	998	15.99	2.9991
É±º¦	1445	43.07	3.1599	845	13.54	2.9269
ÄÚÐÄ	1444	43.04	3.1596	1019	16.32	3.0082
±©Á¦	1440	42.93	3.1584	936	14.99	2.9713
Ôà	1439	42.9	3.1581	993	15.91	2.9969
×ß¿ª	1438	42.87	3.1578	1043	16.71	3.0183
ÊÂ¹Ê	1437	42.84	3.1575	766	12.27	2.8842
ÒÕÊõ	1436	42.81	3.1572	805	12.89	2.9058
ÂúÒâ	1436	42.81	3.1572	1063	17.03	3.0265
´ó¶àÊý	1435	42.78	3.1569	1074	17.2	3.031
ËÙ¶È	1433	42.72	3.1562	974	15.6	2.9886
Éñ¾­	1433	42.72	3.1562	854	13.68	2.9315
ÌÀÄ·	1433	42.72	3.1562	237	3.8	2.3747
ÎþÉü	1431	42.66	3.1556	910	14.58	2.959
ÓÂ¸Ò	1430	42.63	3.1553	970	15.54	2.9868
·ßÅ­	1428	42.57	3.1547	910	14.58	2.959
ºÏ	1426	42.51	3.1541	1021	16.35	3.009
Ææ	1425	42.48	3.1538	598	9.58	2.7767
Êý×Ö	1425	42.48	3.1538	812	13.01	2.9096
ßä	1425	42.48	3.1538	517	8.28	2.7135
Ö½	1424	42.45	3.1535	937	15.01	2.9717
µØÉÏ	1423	42.42	3.1532	1002	16.05	3.0009
·¶Î§	1423	42.42	3.1532	1045	16.74	3.0191
³Æ	1423	42.42	3.1532	1065	17.06	3.0273
Æï	1423	42.42	3.1532	709	11.36	2.8506
¾¡Á¿	1423	42.42	3.1532	1139	18.24	3.0565
Ì«Ñô	1419	42.3	3.152	784	12.56	2.8943
Îç²Í	1419	42.3	3.152	901	14.43	2.9547
Ìá³ö	1419	42.3	3.152	996	15.95	2.9983
ÔÝÊ±	1418	42.27	3.1517	1143	18.31	3.058
¾Ý	1418	42.27	3.1517	1121	17.96	3.0496
Îç·¹	1418	42.27	3.1517	977	15.65	2.9899
ÓÅÐã	1413	42.12	3.1501	922	14.77	2.9647
Ç××Ô	1412	42.09	3.1498	1121	17.96	3.0496
³Ù	1411	42.06	3.1495	1017	16.29	3.0073
¸èÇú	1411	42.06	3.1495	455	7.29	2.658
Ó¤¶ù	1409	42	3.1489	759	12.16	2.8802
¼«	1408	41.97	3.1486	999	16	2.9996
À¼	1407	41.94	3.1483	581	9.31	2.7642
Ð¦»°	1407	41.94	3.1483	875	14.02	2.942
¿ÉÏ§	1407	41.94	3.1483	1107	17.73	3.0441
Ïì	1405	41.88	3.1477	1004	16.08	3.0017
Ê¯Í·	1405	41.88	3.1477	732	11.73	2.8645
Ó¢³ß	1403	41.82	3.1471	801	12.83	2.9036
ÎÝ	1401	41.76	3.1464	792	12.69	2.8987
Ê¡	1401	41.76	3.1464	883	14.14	2.946
Ï¸½Ú	1400	41.73	3.1461	1027	16.45	3.0116
¶¥	1400	41.73	3.1461	979	15.68	2.9908
¿ÆÑ§	1399	41.7	3.1458	766	12.27	2.8842
ÃÔ	1399	41.7	3.1458	973	15.59	2.9881
±¿	1399	41.7	3.1458	835	13.37	2.9217
Ëþ	1399	41.7	3.1458	607	9.72	2.7832
ÓÐµÄ	1398	41.67	3.1455	1065	17.06	3.0273
µÀÀí	1397	41.64	3.1452	1087	17.41	3.0362
´¬³¤	1396	41.61	3.1449	310	4.97	2.4914
Èö	1395	41.58	3.1446	873	13.98	2.941
¸èÊÖ	1395	41.58	3.1446	640	10.25	2.8062
ÉÏÐ£	1395	41.58	3.1446	345	5.53	2.5378
ÔËÆø	1394	41.55	3.1443	993	15.91	2.9969
Ö÷Òª	1393	41.52	3.144	1115	17.86	3.0473
ÑÌ	1392	41.49	3.1436	895	14.34	2.9518
Í¬ÊÂ	1392	41.49	3.1436	1011	16.19	3.0048
²ÍÌü	1392	41.49	3.1436	797	12.77	2.9015
º°	1392	41.49	3.1436	941	15.07	2.9736
¸÷	1391	41.46	3.1433	856	13.71	2.9325
Ä§	1391	41.46	3.1433	544	8.71	2.7356
ÃÀÅ®	1389	41.41	3.1427	932	14.93	2.9694
¾àÀë	1387	41.35	3.1421	999	16	2.9996
¶¾	1384	41.26	3.1411	751	12.03	2.8756
½²»°	1383	41.23	3.1408	958	15.35	2.9814
ÓÐËù	1383	41.23	3.1408	1085	17.38	3.0354
ÖÆ×÷	1383	41.23	3.1408	817	13.09	2.9122
À³	1382	41.2	3.1405	440	7.05	2.6435
Ë¤	1382	41.2	3.1405	896	14.35	2.9523
½ÖÉÏ	1382	41.2	3.1405	973	15.59	2.9881
ÍÅ¶Ó	1377	41.05	3.1389	672	10.76	2.8274
Ôç¾Í	1375	40.99	3.1383	1128	18.07	3.0523
±Ç×Ó	1374	40.96	3.138	881	14.11	2.945
Ïà´¦	1374	40.96	3.138	1018	16.31	3.0077
°ÕÁË	1373	40.93	3.1377	985	15.78	2.9934
¾ø	1372	40.9	3.1374	1053	16.87	3.0224
¹é	1372	40.9	3.1374	1031	16.51	3.0133
¶È¹ý	1372	40.9	3.1374	1123	17.99	3.0504
È­	1370	40.84	3.1367	434	6.95	2.6375
¹Ø×¢	1369	40.81	3.1364	1005	16.1	3.0022
µÂ¹ú	1368	40.78	3.1361	502	8.04	2.7007
´ó²¿·Ö	1367	40.75	3.1358	1059	16.96	3.0249
´°»§	1367	40.75	3.1358	891	14.27	2.9499
Ææ¼£	1366	40.72	3.1355	820	13.13	2.9138
¿ÕÆø	1365	40.69	3.1351	940	15.06	2.9731
»¤Ê¿	1365	40.69	3.1351	692	11.08	2.8401
·ÖÏí	1362	40.6	3.1342	936	14.99	2.9713
Èø	1362	40.6	3.1342	623	9.98	2.7945
±»²¶	1362	40.6	3.1342	905	14.5	2.9566
»ù	1361	40.57	3.1339	550	8.81	2.7404
ºó»Ú	1358	40.48	3.1329	1014	16.24	3.006
ÐÅÑö	1358	40.48	3.1329	694	11.12	2.8414
±£°²	1357	40.45	3.1326	742	11.89	2.8704
±äÌ¬	1357	40.45	3.1326	873	13.98	2.941
Ã½Ìå	1357	40.45	3.1326	746	11.95	2.8727
¸Ï½ô	1356	40.42	3.1323	893	14.3	2.9509
Æ¥	1355	40.39	3.1319	602	9.64	2.7796
½Ç	1355	40.39	3.1319	857	13.73	2.933
ËùÎ½	1355	40.39	3.1319	1098	17.59	3.0406
½¨Á¢	1354	40.36	3.1316	1005	16.1	3.0022
Ó¡	1353	40.33	3.1313	750	12.01	2.8751
ÎÞËùÎ½	1350	40.24	3.1303	1061	17	3.0257
±ä»¯	1349	40.21	3.13	978	15.67	2.9903
±í´ï	1349	40.21	3.13	1001	16.03	3.0004
´óÔ¼	1348	40.18	3.1297	945	15.14	2.9754
¶«	1347	40.15	3.1294	839	13.44	2.9238
Ò»±²×Ó	1347	40.15	3.1294	1068	17.11	3.0286
½ö½ö	1342	40	3.1278	976	15.63	2.9894
»ªÊ¢¶Ù	1341	39.97	3.1274	561	8.99	2.749
Ôì	1341	39.97	3.1274	805	12.89	2.9058
½ãÃÃ	1340	39.94	3.1271	747	11.97	2.8733
ÉñÃØ	1339	39.91	3.1268	927	14.85	2.9671
ÊµÏÖ	1339	39.91	3.1268	953	15.27	2.9791
ÊÐ	1338	39.88	3.1265	767	12.29	2.8848
Î¬	1337	39.86	3.1261	502	8.04	2.7007
ÇÆÇÆ	1337	39.86	3.1261	926	14.83	2.9666
ÕþÖÎ	1337	39.86	3.1261	706	11.31	2.8488
Ö¢	1336	39.83	3.1258	750	12.01	2.8751
µÚËÄ	1336	39.83	3.1258	1013	16.23	3.0056
Ä§¹í	1335	39.8	3.1255	615	9.85	2.7889
²éÀí	1333	39.74	3.1248	201	3.22	2.3032
¹Â¶À	1333	39.74	3.1248	868	13.9	2.9385
µÙ	1333	39.74	3.1248	410	6.57	2.6128
ÄÚÈÝ	1332	39.71	3.1245	928	14.86	2.9675
¾Þ´ó	1332	39.71	3.1245	962	15.41	2.9832
±¦±¦	1330	39.65	3.1239	545	8.73	2.7364
³Í·£	1329	39.62	3.1235	906	14.51	2.9571
¼ÓÉÏ	1328	39.59	3.1232	1057	16.93	3.0241
¿ªÃÅ	1324	39.47	3.1219	821	13.15	2.9143
À¶É«	1323	39.44	3.1216	819	13.12	2.9133
ÍË³ö	1322	39.41	3.1212	781	12.51	2.8927
¹í»ê	1321	39.38	3.1209	287	4.6	2.4579
¶ÔÊÖ	1321	39.38	3.1209	809	12.96	2.9079
Ç°½ø	1321	39.38	3.1209	725	11.61	2.8603
Ôõ	1321	39.38	3.1209	659	10.56	2.8189
ÇÇÖÎ	1320	39.35	3.1206	279	4.47	2.4456
ÉñÆæ	1319	39.32	3.1202	870	13.94	2.9395
ÄÁÊ¦	1318	39.29	3.1199	427	6.84	2.6304
Äê¼¶	1317	39.26	3.1196	765	12.25	2.8837
´ú	1316	39.23	3.1193	851	13.63	2.9299
µÇ	1316	39.23	3.1193	792	12.69	2.8987
»·¾³	1316	39.23	3.1193	918	14.7	2.9628
Ìáµ½	1316	39.23	3.1193	1022	16.37	3.0095
ÔÓÖÖ	1316	39.23	3.1193	575	9.21	2.7597
´Ì¼¤	1315	39.2	3.1189	958	15.35	2.9814
ÎÒ»á	1314	39.17	3.1186	1053	16.87	3.0224
Æ¾	1313	39.14	3.1183	1010	16.18	3.0043
¹æ¶¨	1313	39.14	3.1183	879	14.08	2.944
ºÃ¶à	1312	39.11	3.1179	1030	16.5	3.0128
Óê	1312	39.11	3.1179	734	11.76	2.8657
°õ	1311	39.08	3.1176	723	11.58	2.8591
¾¯³¤	1309	39.02	3.1169	326	5.22	2.5132
×î¼Ñ	1308	38.99	3.1166	877	14.05	2.943
ÊÜº¦ÈË	1305	38.9	3.1156	522	8.36	2.7177
·Ï»°	1300	38.75	3.1139	971	15.55	2.9872
Ð§¹û	1299	38.72	3.1136	960	15.38	2.9823
ÉË¿Ú	1299	38.72	3.1136	748	11.98	2.8739
¿©	1295	38.6	3.1123	807	12.93	2.9069
Ä§·¨	1291	38.48	3.1109	417	6.68	2.6201
¶À×Ô	1289	38.42	3.1103	995	15.94	2.9978
ÏÖ½ð	1288	38.39	3.1099	798	12.78	2.902
¶á	1288	38.39	3.1099	901	14.43	2.9547
ÕÆÎÕ	1287	38.36	3.1096	979	15.68	2.9908
Âó¿Ë	1286	38.33	3.1092	218	3.49	2.3385
¶ùÍ¯	1286	38.33	3.1092	758	12.14	2.8797
Å®º¢×Ó	1285	38.31	3.1089	791	12.67	2.8982
Ç¿´ó	1285	38.31	3.1089	819	13.12	2.9133
·Ö¿ª	1283	38.25	3.1082	942	15.09	2.9741
×â	1282	38.22	3.1079	788	12.62	2.8965
½Ü	1281	38.19	3.1075	264	4.23	2.4216
ÀÐ	1280	38.16	3.1072	559	8.95	2.7474
³ÐÅµ	1280	38.16	3.1072	818	13.1	2.9128
²±×Ó	1279	38.13	3.1069	909	14.56	2.9586
¼ì²ì¹Ù	1279	38.13	3.1069	462	7.4	2.6646
ºÃ¿´	1279	38.13	3.1069	955	15.3	2.98
¼äµý	1279	38.13	3.1069	431	6.9	2.6345
Æª	1277	38.07	3.1062	746	11.95	2.8727
Íæ¾ß	1276	38.04	3.1059	705	11.29	2.8482
³µÉÏ	1275	38.01	3.1055	885	14.18	2.9469
[truncated: 97,124 more rows]
