# Supplementary material for: SUBTLEX-CH: Chinese Word and Character Frequencies Based on Film Subtitles
Source: PLoS One. 2010 Jun 2;5(6):e10729. doi: 10.1371/journal.pone.0010729 (PMC2880003; doi:10.1371/journal.pone.0010729)
Supplement: Files S1 — SUBTLEX is a zipped file including three files (SUBTLEX-CH-WF, SUBTLEX-CH-CHR, SUBTLEX-CH-WF_PoS) providing word and character frequency measures based on a corpus of film subtitles (33.5 million words or 46.8 million characters). (1.76 MB ZIP) [file pone.0010729.s002.zip › SUBTLEX-CH-WF_PoS]

Total word count: 33,546,516
Lemma	WF_Lemma	WordForm	PoS	WF_PoS
Ò»	203626	-	-
@	@	Ò»	m	197747
@	@	Ò»	d	5666
@	@	Ò»	t	213
Ò»Ò»	1258	-	-
@	@	Ò»Ò»	d	1258
Ò»Ò»Ò»	1	-	-
@	@	Ò»Ò»Ò»	m	1
Ò»Ò»·Ö	1	-	-
@	@	Ò»Ò»·Ö	t	1
Ò»Ò»ÁÐ¾Ù	2	-	-
@	@	Ò»Ò»ÁÐ¾Ù	v	2
Ò»Ò»µã	6	-	-
@	@	Ò»Ò»µã	t	6
Ò»¶¡¶ù	1	-	-
@	@	Ò»¶¡¶ù	nr	1
Ò»¶¡µã	1	-	-
@	@	Ò»¶¡µã	nr	1
Ò»¶¡µã¶ù	42	-	-
@	@	Ò»¶¡µã¶ù	mq	42
Ò»Æß	1	-	-
@	@	Ò»Æß	t	1
Ò»ÆßÆß	1	-	-
@	@	Ò»ÆßÆß	m	1
Ò»ÆßÈý¾ÅÄê	1	-	-
@	@	Ò»ÆßÈý¾ÅÄê	t	1
Ò»ÆßÈý°ËÄê	1	-	-
@	@	Ò»ÆßÈý°ËÄê	t	1
Ò»Æß¾ÅÈýÄê	1	-	-
@	@	Ò»Æß¾ÅÈýÄê	t	1
Ò»Æß¾Å¶þÄê	1	-	-
@	@	Ò»Æß¾Å¶þÄê	t	1
Ò»ÆßÁùÁùÄê	1	-	-
@	@	Ò»ÆßÁùÁùÄê	t	1
Ò»ÆßËÄ	2	-	-
@	@	Ò»ÆßËÄ	m	2
Ò»Æßµã	2	-	-
@	@	Ò»Æßµã	t	2
Ò»Íò	492	-	-
@	@	Ò»Íò	m	487
@	@	Ò»Íò	t	5
Ò»ÍòÒ»	6	-	-
@	@	Ò»ÍòÒ»	m	6
Ò»ÍòÒ»Ç§	9	-	-
@	@	Ò»ÍòÒ»Ç§	m	9
Ò»ÍòÒ»Ç§ËÄ°Ù	1	-	-
@	@	Ò»ÍòÒ»Ç§ËÄ°Ù	m	1
Ò»ÍòÆß	2	-	-
@	@	Ò»ÍòÆß	m	1
@	@	Ò»ÍòÆß	t	1
Ò»ÍòÆßÇ§	3	-	-
@	@	Ò»ÍòÆßÇ§	m	3
Ò»ÍòÈý	3	-	-
@	@	Ò»ÍòÈý	m	3
Ò»ÍòÈýÇ§	8	-	-
@	@	Ò»ÍòÈýÇ§	m	8
Ò»ÍòÈýÇ§Îå	5	-	-
@	@	Ò»ÍòÈýÇ§Îå	m	5
Ò»ÍòÁ½	1	-	-
@	@	Ò»ÍòÁ½	m	1
Ò»ÍòÁ½Ç§	11	-	-
@	@	Ò»ÍòÁ½Ç§	m	11
Ò»Íò¾Å	1	-	-
@	@	Ò»Íò¾Å	m	1
Ò»Íò¶þ	26	-	-
@	@	Ò»Íò¶þ	m	26
Ò»Íò¶þÒ»	1	-	-
@	@	Ò»Íò¶þÒ»	m	1
Ò»Íò¶þÇ§	2	-	-
@	@	Ò»Íò¶þÇ§	m	2
Ò»Íò¶þÇ§Îå	1	-	-
@	@	Ò»Íò¶þÇ§Îå	m	1
Ò»Íò¶þÇ§Îå°Ù	2	-	-
@	@	Ò»Íò¶þÇ§Îå°Ù	m	2
Ò»ÍòÎå	29	-	-
@	@	Ò»ÍòÎå	m	28
@	@	Ò»ÍòÎå	t	1
Ò»ÍòÎåÒ»	1	-	-
@	@	Ò»ÍòÎåÒ»	m	1
Ò»ÍòÎåÇ§	42	-	-
@	@	Ò»ÍòÎåÇ§	m	42
Ò»ÍòÒÚ	17	-	-
@	@	Ò»ÍòÒÚ	m	17
Ò»ÍòÒÚ·ÖÖ®Ò»	2	-	-
@	@	Ò»ÍòÒÚ·ÖÖ®Ò»	m	2
Ò»Íò°Ë	8	-	-
@	@	Ò»Íò°Ë	m	8
Ò»Íò°ËÇ§	6	-	-
@	@	Ò»Íò°ËÇ§	m	6
Ò»ÍòÁù	3	-	-
@	@	Ò»ÍòÁù	m	3
Ò»ÍòÁùÇ§	8	-	-
@	@	Ò»ÍòÁùÇ§	m	8
Ò»ÍòËÄ	2	-	-
@	@	Ò»ÍòËÄ	m	2
Ò»ÍòËÄÇ§	9	-	-
@	@	Ò»ÍòËÄÇ§	m	9
Ò»ÍòÁãÒ»	1	-	-
@	@	Ò»ÍòÁãÒ»	m	1
Ò»ÍòÁã°Ë	1	-	-
@	@	Ò»ÍòÁã°Ë	m	1
Ò»Èý	1	-	-
@	@	Ò»Èý	m	1
Ò»ÈýÎå	2	-	-
@	@	Ò»ÈýÎå	m	2
Ò»ÏÂ	27171	-	-
@	@	Ò»ÏÂ	mq	27049
@	@	Ò»ÏÂ	d	122
Ò»ÏÂÏÂ	32	-	-
@	@	Ò»ÏÂÏÂ	m	32
Ò»ÏÂ×Ó	385	-	-
@	@	Ò»ÏÂ×Ó	mq	339
@	@	Ò»ÏÂ×Ó	d	46
Ò»²»Ð¡ÐÄ	51	-	-
@	@	Ò»²»Ð¡ÐÄ	l	51
Ò»×¨¶àÄÜ	1	-	-
@	@	Ò»×¨¶àÄÜ	v	1
Ò»ÊÀ	35	-	-
@	@	Ò»ÊÀ	n	35
Ò»ÊÀÕæ	1	-	-
@	@	Ò»ÊÀÕæ	nr	1
Ò»¶«	1	-	-
@	@	Ò»¶«	nr	1
Ò»Ë¿Ò»ºÁ	11	-	-
@	@	Ò»Ë¿Ò»ºÁ	l	11
Ò»Ë¿²»¹¶	38	-	-
@	@	Ò»Ë¿²»¹¶	v	38
Ò»Ë¿Ë¿	9	-	-
@	@	Ò»Ë¿Ë¿	m	9
Ò»Á½	613	-	-
@	@	Ò»Á½	m	613
Ò»Á½Íò	2	-	-
@	@	Ò»Á½Íò	m	2
Ò»Á½Ç§Íò	3	-	-
@	@	Ò»Á½Ç§Íò	m	3
Ò»Á½°Ù	1	-	-
@	@	Ò»Á½°Ù	m	1
Ò»Á½°ÙÍò	1	-	-
@	@	Ò»Á½°ÙÍò	m	1
Ò»¸ö	116726	-	-
@	@	Ò»¸ö	mq	116726
Ò»¸ö¸ö	70	-	-
@	@	Ò»¸ö¸ö	m	70
Ò»¸ö¾¢	26	-	-
@	@	Ò»¸ö¾¢	d	26
Ò»¸öÑù	62	-	-
@	@	Ò»¸öÑù	l	59
@	@	Ò»¸öÑù	u	3
Ò»ÖÐ	3	-	-
@	@	Ò»ÖÐ	n	3
Ò»´®´®	3	-	-
@	@	Ò»´®´®	m	3
Ò»¾Ù	44	-	-
@	@	Ò»¾Ù	d	44
Ò»¾ÙÒ»¶¯	133	-	-
@	@	Ò»¾ÙÒ»¶¯	l	133
Ò»¾ÙÁ½µÃ	13	-	-
@	@	Ò»¾ÙÁ½µÃ	v	13
Ò»¾Ù³ÉÃû	23	-	-
@	@	Ò»¾Ù³ÉÃû	v	23
Ò»¾Å	2	-	-
@	@	Ò»¾Å	t	2
Ò»¾ÅÒ»¶þÄê	4	-	-
@	@	Ò»¾ÅÒ»¶þÄê	t	4
Ò»¾ÅÆßÎåÄê	1	-	-
@	@	Ò»¾ÅÆßÎåÄê	t	1
Ò»¾ÅÆßËÄÄê	1	-	-
@	@	Ò»¾ÅÆßËÄÄê	t	1
Ò»¾Å¾Å¶þÄê	1	-	-
@	@	Ò»¾Å¾Å¶þÄê	t	1
Ò»¾Å¾ÅÁãÄê	2	-	-
@	@	Ò»¾Å¾ÅÁãÄê	t	2
Ò»¾ÅÎå°ËÄê	1	-	-
@	@	Ò»¾ÅÎå°ËÄê	t	1
Ò»¾Å°Ë	2	-	-
@	@	Ò»¾Å°Ë	t	2
Ò»¾Å°ËÒ»Äê	1	-	-
@	@	Ò»¾Å°ËÒ»Äê	t	1
Ò»¾Å°ËÆßÄê	2	-	-
@	@	Ò»¾Å°ËÆßÄê	t	2
Ò»¾Å°ËÈýÄê	1	-	-
@	@	Ò»¾Å°ËÈýÄê	t	1
Ò»¾Å°ËÁãÄê	1	-	-
@	@	Ò»¾Å°ËÁãÄê	t	1
Ò»¾ÅÁùÆßÄê	1	-	-
@	@	Ò»¾ÅÁùÆßÄê	t	1
Ò»¾ÅÁùÈýÄê	1	-	-
@	@	Ò»¾ÅÁùÈýÄê	t	1
Ò»¾ÅÁù¾ÅÄê	2	-	-
@	@	Ò»¾ÅÁù¾ÅÄê	t	2
Ò»¾ÅÁù¶þÄê	1	-	-
@	@	Ò»¾ÅÁù¶þÄê	t	1
Ò»¾ÅÁùÁùÄê	2	-	-
@	@	Ò»¾ÅÁùÁùÄê	t	2
Ò»¾ÅËÄÒ»Äê	1	-	-
@	@	Ò»¾ÅËÄÒ»Äê	t	1
Ò»¾ÅËÄÈýÄê	1	-	-
@	@	Ò»¾ÅËÄÈýÄê	t	1
Ò»¾ÅËÄÎåÄê	1	-	-
@	@	Ò»¾ÅËÄÎåÄê	t	1
Ò»¾Åµã	1	-	-
@	@	Ò»¾Åµã	t	1
Ò»¾ÅÁãËÄÄê	1	-	-
@	@	Ò»¾ÅÁãËÄÄê	t	1
Ò»ÁË°ÙÁË	29	-	-
@	@	Ò»ÁË°ÙÁË	v	29
Ò»ÊÂÎÞ³É	91	-	-
@	@	Ò»ÊÂÎÞ³É	v	91
Ò»¶þ	57	-	-
@	@	Ò»¶þ	m	56
@	@	Ò»¶þ	t	1
Ò»¶þÒ»	8	-	-
@	@	Ò»¶þÒ»	m	8
Ò»¶þÈý	40	-	-
@	@	Ò»¶þÈý	m	36
@	@	Ò»¶þÈý	t	4
Ò»¶þÈýËÄ	19	-	-
@	@	Ò»¶þÈýËÄ	m	19
Ò»¶þÈýËÄÎå	12	-	-
@	@	Ò»¶þÈýËÄÎå	m	11
@	@	Ò»¶þÈýËÄÎå	t	1
Ò»¶þÈýËÄÎåÁùÆß	2	-	-
@	@	Ò»¶þÈýËÄÎåÁùÆß	m	2
Ò»¶þÈýËÄÎåÁùÆß°Ë	1	-	-
@	@	Ò»¶þÈýËÄÎåÁùÆß°Ë	t	1
Ò»¶þÊ®	1	-	-
@	@	Ò»¶þÊ®	m	1
Ò»¶þÄê	4	-	-
@	@	Ò»¶þÄê	t	4
Ò»¶þÔÂ	1	-	-
@	@	Ò»¶þÔÂ	t	1
Ò»¶þ°Ù	2	-	-
@	@	Ò»¶þ°Ù	m	2
Ò»Îå	1	-	-
@	@	Ò»Îå	m	1
Ò»ÎåÒ»Ê®	17	-	-
@	@	Ò»ÎåÒ»Ê®	l	17
Ò»Îåµã	1	-	-
@	@	Ò»Îåµã	t	1
Ò»Ð©	17133	-	-
@	@	Ò»Ð©	mq	17133
Ò»ÒÚ	89	-	-
@	@	Ò»ÒÚ	m	89
Ò»ÒÚÆßÇ§Îå	1	-	-
@	@	Ò»ÒÚÆßÇ§Îå	m	1
Ò»ÒÚÆßÇ§Îå°ÙÍò	7	-	-
@	@	Ò»ÒÚÆßÇ§Îå°ÙÍò	m	6
@	@	Ò»ÒÚÆßÇ§Îå°ÙÍò	t	1
Ò»ÒÚÆßÇ§Îå°ÙÍò·ÖÖ®Ò»	1	-	-
@	@	Ò»ÒÚÆßÇ§Îå°ÙÍò·ÖÖ®Ò»	m	1
Ò»ÒÚÈýÇ§Æß°ÙÍò	2	-	-
@	@	Ò»ÒÚÈýÇ§Æß°ÙÍò	m	2
Ò»ÒÚÈýÇ§Îå°ÙÍò	1	-	-
@	@	Ò»ÒÚÈýÇ§Îå°ÙÍò	m	1
Ò»ÒÚÁ½Ç§Íò	1	-	-
@	@	Ò»ÒÚÁ½Ç§Íò	m	1
Ò»ÒÚ¾ÅÇ§Îå°ÙÍò	1	-	-
@	@	Ò»ÒÚ¾ÅÇ§Îå°ÙÍò	m	1
Ò»ÒÚ¾ÅÇ§°Ë°ÙÍò	2	-	-
@	@	Ò»ÒÚ¾ÅÇ§°Ë°ÙÍò	m	2
Ò»ÒÚÎåÇ§	1	-	-
@	@	Ò»ÒÚÎåÇ§	t	1
Ò»ÒÚÎåÇ§Íò	1	-	-
@	@	Ò»ÒÚÎåÇ§Íò	m	1
Ò»ÒÚÎå°ÙÍò	1	-	-
@	@	Ò»ÒÚÎå°ÙÍò	m	1
Ò»ÒÚÁùÇ§Íò	2	-	-
@	@	Ò»ÒÚÁùÇ§Íò	m	2
Ò»ÒÚÁù°ÙÍò	1	-	-
@	@	Ò»ÒÚÁù°ÙÍò	m	1
Ò»ÒÚËÄÇ§Íò	1	-	-
@	@	Ò»ÒÚËÄÇ§Íò	m	1
Ò»ÒÚÁãÒ»	1	-	-
@	@	Ò»ÒÚÁãÒ»	m	1
Ò»ÒÚÁãÒ»°ÙÍò	1	-	-
@	@	Ò»ÒÚÁãÒ»°ÙÍò	m	1
Ò»ÒÚÁãÒ»°Ù¶þÊ®ÍòÁùÇ§	1	-	-
@	@	Ò»ÒÚÁãÒ»°Ù¶þÊ®ÍòÁùÇ§	m	1
Ò»ÒÚÁãÊ®Íò	2	-	-
@	@	Ò»ÒÚÁãÊ®Íò	m	2
Ò»´ú	146	-	-
@	@	Ò»´ú	n	146
Ò»´úÈË	12	-	-
@	@	Ò»´úÈË	n	12
Ò»´ú´ú	6	-	-
@	@	Ò»´ú´ú	m	6
Ò»¼þ¼þ	10	-	-
@	@	Ò»¼þ¼þ	m	10
Ò»·Ý·Ý	1	-	-
@	@	Ò»·Ý·Ý	m	1
Ò»»á	1013	-	-
@	@	Ò»»á	m	927
@	@	Ò»»á	t	86
Ò»»á»á	6	-	-
@	@	Ò»»á»á	m	6
Ò»»á¶ù	3339	-	-
@	@	Ò»»á¶ù	mq	3339
Ò»´«	7	-	-
@	@	Ò»´«	n	7
Ò»Ìå	126	-	-
@	@	Ò»Ìå	n	126
Ò»Ìå»¯	5	-	-
@	@	Ò»Ìå»¯	vn	3
@	@	Ò»Ìå»¯	v	2
Ò»²à	23	-	-
@	@	Ò»²à	f	22
@	@	Ò»²à	n	1
Ò»Ôª	6	-	-
@	@	Ò»Ôª	b	6
Ò»Ôª»¯	2	-	-
@	@	Ò»Ôª»¯	v	2
Ò»°ËÎåÁãÄê	1	-	-
@	@	Ò»°ËÎåÁãÄê	t	1
Ò»°ËÁùËÄÄê	6	-	-
@	@	Ò»°ËÁùËÄÄê	t	6
Ò»°ËÁã	2	-	-
@	@	Ò»°ËÁã	m	2
Ò»¹²	507	-	-
@	@	Ò»¹²	d	507
Ò»¾ß¾ß	1	-	-
@	@	Ò»¾ß¾ß	m	1
Ò»ÔÙ	68	-	-
@	@	Ò»ÔÙ	d	68
Ò»×¼	2	-	-
@	@	Ò»×¼	d	2
Ò»¿­Àò	2	-	-
@	@	Ò»¿­Àò	nr	2
Ò»µ¶Á½¶Ï	41	-	-
@	@	Ò»µ¶Á½¶Ï	v	41
Ò»µ¶µ¶	1	-	-
@	@	Ò»µ¶µ¶	m	1
Ò»µ¶ÇÐ	2	-	-
@	@	Ò»µ¶ÇÐ	v	2
Ò»·Ö	952	-	-
@	@	Ò»·Ö	t	952
Ò»·ÖÖ®	1	-	-
@	@	Ò»·ÖÖ®	m	1
Ò»ÇÐ	21709	-	-
@	@	Ò»ÇÐ	r	21709
Ò»Ôò	8	-	-
@	@	Ò»Ôò	c	8
Ò»É²ÄÇ	42	-	-
@	@	Ò»É²ÄÇ	t	42
Ò»¿Ì	1563	-	-
@	@	Ò»¿Ì	mq	1541
@	@	Ò»¿Ì	n	12
@	@	Ò»¿Ì	t	10
Ò»Á¦¿µ	1	-	-
@	@	Ò»Á¦¿µ	nr	1
Ò»¶¯	12	-	-
@	@	Ò»¶¯	d	12
Ò»¶¯²»¶¯	67	-	-
@	@	Ò»¶¯²»¶¯	l	67
Ò»ÀÍÓÀÒÝ	54	-	-
@	@	Ò»ÀÍÓÀÒÝ	v	54
Ò»°ü°ü	2	-	-
@	@	Ò»°ü°ü	m	2
Ò»Ê®¶þ	1	-	-
@	@	Ò»Ê®¶þ	m	1
Ò»Ê®·Ö	1	-	-
@	@	Ò»Ê®·Ö	t	1
Ò»Ç§	580	-	-
@	@	Ò»Ç§	m	574
@	@	Ò»Ç§	t	6
Ò»Ç§Ò»	1	-	-
@	@	Ò»Ç§Ò»	m	1
Ò»Ç§Ò»°ÙÍò	2	-	-
@	@	Ò»Ç§Ò»°ÙÍò	m	2
Ò»Ç§Æß°ÙÍò	3	-	-
@	@	Ò»Ç§Æß°ÙÍò	m	3
Ò»Ç§Æß°ÙÈýÊ®ËÄÍò	1	-	-
@	@	Ò»Ç§Æß°ÙÈýÊ®ËÄÍò	m	1
Ò»Ç§Æß°ÙÁùÊ®	2	-	-
@	@	Ò»Ç§Æß°ÙÁùÊ®	m	2
Ò»Ç§Íò	155	-	-
@	@	Ò»Ç§Íò	m	154
@	@	Ò»Ç§Íò	t	1
Ò»Ç§Èý	2	-	-
@	@	Ò»Ç§Èý	m	2
Ò»Ç§Èý°Ù	1	-	-
@	@	Ò»Ç§Èý°Ù	m	1
Ò»Ç§Èý°ÙÍò	2	-	-
@	@	Ò»Ç§Èý°ÙÍò	m	2
Ò»Ç§Èý°ÙÁãÈýµãÎå	1	-	-
@	@	Ò»Ç§Èý°ÙÁãÈýµãÎå	m	1
Ò»Ç§Á½	4	-	-
@	@	Ò»Ç§Á½	m	4
Ò»Ç§Á½°Ù	6	-	-
@	@	Ò»Ç§Á½°Ù	m	6
Ò»Ç§Á½°ÙÍò	3	-	-
@	@	Ò»Ç§Á½°ÙÍò	m	3
Ò»Ç§Á½°ÙÈýÊ®ÒÚ	1	-	-
@	@	Ò»Ç§Á½°ÙÈýÊ®ÒÚ	m	1
Ò»Ç§Á½°ÙÎå	1	-	-
@	@	Ò»Ç§Á½°ÙÎå	m	1
Ò»Ç§¾Å°ÙÍò	6	-	-
@	@	Ò»Ç§¾Å°ÙÍò	m	6
Ò»Ç§¶þ	7	-	-
@	@	Ò»Ç§¶þ	m	7
Ò»Ç§¶þ°Ù	3	-	-
@	@	Ò»Ç§¶þ°Ù	m	3
Ò»Ç§¶þ°ÙÍò	5	-	-
@	@	Ò»Ç§¶þ°ÙÍò	m	5
Ò»Ç§¶þ°ÙÎåÊ®	2	-	-
@	@	Ò»Ç§¶þ°ÙÎåÊ®	m	2
Ò»Ç§¶þ°ÙÁãÒ»	1	-	-
@	@	Ò»Ç§¶þ°ÙÁãÒ»	m	1
Ò»Ç§Îå	11	-	-
@	@	Ò»Ç§Îå	m	10
@	@	Ò»Ç§Îå	t	1
Ò»Ç§Îå°Ù	11	-	-
@	@	Ò»Ç§Îå°Ù	m	11
Ò»Ç§Îå°ÙÍò	19	-	-
@	@	Ò»Ç§Îå°ÙÍò	m	19
Ò»Ç§Îå°Ù°ËÊ®ÈýÍò	1	-	-
@	@	Ò»Ç§Îå°Ù°ËÊ®ÈýÍò	m	1
Ò»Ç§Îå°ÙÁãÆß	3	-	-
@	@	Ò»Ç§Îå°ÙÁãÆß	m	3
Ò»Ç§ÒÚ	5	-	-
@	@	Ò»Ç§ÒÚ	m	5
Ò»Ç§°Ë°ÙÍò	3	-	-
@	@	Ò»Ç§°Ë°ÙÍò	m	3
Ò»Ç§°Ë°ÙËÄÊ®Íò	1	-	-
@	@	Ò»Ç§°Ë°ÙËÄÊ®Íò	m	1
Ò»Ç§Áù°ÙÍò	1	-	-
@	@	Ò»Ç§Áù°ÙÍò	m	1
Ò»Ç§Áù°Ù¶þÊ®Íò	1	-	-
@	@	Ò»Ç§Áù°Ù¶þÊ®Íò	m	1
Ò»Ç§ËÄ	1	-	-
@	@	Ò»Ç§ËÄ	m	1
Ò»Ç§ËÄ°ÙÍò	4	-	-
@	@	Ò»Ç§ËÄ°ÙÍò	m	4
Ò»Ç§ËÄ°ÙÈýÊ®Îå	1	-	-
@	@	Ò»Ç§ËÄ°ÙÈýÊ®Îå	m	1
Ò»Ç§ËÄ°Ù¶þÊ®	1	-	-
@	@	Ò»Ç§ËÄ°Ù¶þÊ®	m	1
Ò»Ç§ËÄ°ÙËÄÊ®	1	-	-
@	@	Ò»Ç§ËÄ°ÙËÄÊ®	m	1
Ò»Ç§ÁãÒ»	5	-	-
@	@	Ò»Ç§ÁãÒ»	m	4
@	@	Ò»Ç§ÁãÒ»	t	1
Ò»Ç§Áã¶þ	1	-	-
@	@	Ò»Ç§Áã¶þ	t	1
Ò»Ç§Áã¶þÊ®	1	-	-
@	@	Ò»Ç§Áã¶þÊ®	m	1
Ò»Ç§ÁãÎå	2	-	-
@	@	Ò»Ç§ÁãÎå	m	2
Ò»°ë	2633	-	-
@	@	Ò»°ë	m	2633
Ò»¾í¾í	1	-	-
@	@	Ò»¾í¾í	m	1
Ò»ÏáÇéÔ¸	51	-	-
@	@	Ò»ÏáÇéÔ¸	v	51
Ò»È¥²»¸´·µ	51	-	-
@	@	Ò»È¥²»¸´·µ	v	51
Ò»È¥²»·µ	26	-	-
@	@	Ò»È¥²»·µ	v	26
Ò»ÓÖÈý·ÖÖ®Ò»	1	-	-
@	@	Ò»ÓÖÈý·ÖÖ®Ò»	m	1
Ò»ÓÖ°Ë·ÖÖ®Ò»	1	-	-
@	@	Ò»ÓÖ°Ë·ÖÖ®Ò»	m	1
Ò»ÓÖËÄ·ÖÖ®Ò»	1	-	-
@	@	Ò»ÓÖËÄ·ÖÖ®Ò»	m	1
Ò»·´³£Ì¬	6	-	-
@	@	Ò»·´³£Ì¬	v	6
Ò»·¢	59	-	-
@	@	Ò»·¢	d	59
Ò»¿Ú¿Ú	2	-	-
@	@	Ò»¿Ú¿Ú	m	2
Ò»¿ÚÒ§¶¨	8	-	-
@	@	Ò»¿ÚÒ§¶¨	v	8
Ò»¿ÚÆø	33	-	-
@	@	Ò»¿ÚÆø	d	31
@	@	Ò»¿ÚÆø	n	2
Ò»¹ÅÄÔ¶ù	1	-	-
@	@	Ò»¹ÅÄÔ¶ù	l	1
Ò»¾ä¾ä	2	-	-
@	@	Ò»¾ä¾ä	m	2
Ò»Ö»Ö»	2	-	-
@	@	Ò»Ö»Ö»	m	2
Ò»Ò¶À¼	1	-	-
@	@	Ò»Ò¶À¼	nr	1
Ò»Ò¶ÕÏÄ¿	4	-	-
@	@	Ò»Ò¶ÕÏÄ¿	v	4
Ò»ºÅ»ú	18	-	-
@	@	Ò»ºÅ»ú	n	18
Ò»¼ª	1	-	-
@	@	Ò»¼ª	nr	1
Ò»Í¬	276	-	-
@	@	Ò»Í¬	d	276
Ò»Ãû	1	-	-
@	@	Ò»Ãû	nr	1
Ò»ÃûÃû	1	-	-
@	@	Ò»ÃûÃû	m	1
Ò»Ãû³¬	3	-	-
@	@	Ò»Ãû³¬	nr	3
Ò»ÍÂÎª¿ì	9	-	-
@	@	Ò»ÍÂÎª¿ì	v	9
Ò»Ïò	510	-	-
@	@	Ò»Ïò	d	510
Ò»ÎÇ¶¨	3	-	-
@	@	Ò»ÎÇ¶¨	nr	3
Ò»ÖÜÖÜ	11	-	-
@	@	Ò»ÖÜÖÜ	m	11
Ò»Î¶	10	-	-
@	@	Ò»Î¶	d	10
Ò»ºô°ÙÓ¦	5	-	-
@	@	Ò»ºô°ÙÓ¦	v	5
Ò»Æ·	5	-	-
@	@	Ò»Æ·	b	5
Ò»Æ·ºì	3	-	-
@	@	Ò»Æ·ºì	n	3
Ò»³ªÒ»ºÍ	4	-	-
@	@	Ò»³ªÒ»ºÍ	v	4
Ò»ËÄ	2	-	-
@	@	Ò»ËÄ	m	2
Ò»ÍÅÔã	930	-	-
@	@	Ò»ÍÅÔã	n	930
Ò»¹úÁ½ÖÆ	1	-	-
@	@	Ò»¹úÁ½ÖÆ	n	1
Ò»¹úÖ®	1	-	-
@	@	Ò»¹úÖ®	nr	1
Ò»È¦È¦	1	-	-
@	@	Ò»È¦È¦	m	1
Ò»³¡³¡	2	-	-
@	@	Ò»³¡³¡	m	2
Ò»³¡¿Õ	21	-	-
@	@	Ò»³¡¿Õ	n	21
Ò»¿é	233	-	-
@	@	Ò»¿é	s	204
@	@	Ò»¿é	d	29
Ò»¿é¶ù	319	-	-
@	@	Ò»¿é¶ù	d	171
@	@	Ò»¿é¶ù	s	148
Ò»¿é¿é	16	-	-
@	@	Ò»¿é¿é	m	16
Ò»¶Ñ¶Ñ	9	-	-
@	@	Ò»¶Ñ¶Ñ	m	9
Ò»ËúºýÍ¿	228	-	-
@	@	Ò»ËúºýÍ¿	l	228
Ò»Ç½Ö®¸ô	4	-	-
@	@	Ò»Ç½Ö®¸ô	l	4
Ò»Éù	1	-	-
@	@	Ò»Éù	nr	1
Ò»Éù²»¿Ô	42	-	-
@	@	Ò»Éù²»¿Ô	l	42
Ò»ÉùÁîÏÂ	23	-	-
@	@	Ò»ÉùÁîÏÂ	v	23
Ò»¶à°ë	2	-	-
@	@	Ò»¶à°ë	m	2
Ò»Ò¹¼ä	14	-	-
@	@	Ò»Ò¹¼ä	t	14
Ò»´ó	11	-	-
@	@	Ò»´ó	n	11
Ò»´óÔç	157	-	-
@	@	Ò»´óÔç	t	157
Ò»´óÈº	3	-	-
@	@	Ò»´óÈº	nr	3
Ò»Ìì	7	-	-
@	@	Ò»Ìì	nr	7
Ò»Ìì»á	1	-	-
@	@	Ò»Ìì»á	nr	1
Ò»Ìì±ø	1	-	-
@	@	Ò»Ìì±ø	nr	1
Ò»Ììµ½Íí	112	-	-
@	@	Ò»Ììµ½Íí	l	112
Ò»ÌìÌì	53	-	-
@	@	Ò»ÌìÌì	m	53
Ò»Ìì·Ç	1	-	-
@	@	Ò»Ìì·Ç	nr	1
Ò»Ê§×ã³ÉÇ§¹ÅºÞ	3	-	-
@	@	Ò»Ê§×ã³ÉÇ§¹ÅºÞ	v	3
Ò»Í·	75	-	-
@	@	Ò»Í·	mq	37
@	@	Ò»Í·	d	33
@	@	Ò»Í·	n	4
@	@	Ò»Í·	nr	1
Ò»ÈçÎÒ	1	-	-
@	@	Ò»ÈçÎÒ	nr	1
Ò»Èç¼ÈÍù	144	-	-
@	@	Ò»Èç¼ÈÍù	v	144
Ò»¶¨	20273	-	-
@	@	Ò»¶¨	d	19663
@	@	Ò»¶¨	b	610
Ò»¶¨ÔÚ	1	-	-
@	@	Ò»¶¨ÔÚ	nr	1
Ò»¶¨Á¿	9	-	-
@	@	Ò»¶¨Á¿	n	9
Ò»¶¨·Ç	2	-	-
@	@	Ò»¶¨·Ç	nr	2
Ò»Éó	5	-	-
@	@	Ò»Éó	n	5
Ò»¼Ò	607	-	-
@	@	Ò»¼Ò	n	606
@	@	Ò»¼Ò	nr	1
Ò»¼ÒÈË	21	-	-
@	@	Ò»¼ÒÈË	n	21
Ò»¼Ò×Ó	85	-	-
@	@	Ò»¼Ò×Ó	n	85
Ò»¼Ò¼Ò	1	-	-
@	@	Ò»¼Ò¼Ò	m	1
Ò»¼Òé¦	1	-	-
@	@	Ò»¼Òé¦	nr	1
Ò»¼Ò·Ç	1	-	-
@	@	Ò»¼Ò·Ç	nr	1
Ò»ËÞ²Å	1	-	-
@	@	Ò»ËÞ²Å	nr	1
Ò»´ç´ç	1	-	-
@	@	Ò»´ç´ç	m	1
Ò»¶Ô	227	-	-
@	@	Ò»¶Ô	mq	227
Ò»¶ÔÒ»	86	-	-
@	@	Ò»¶ÔÒ»	v	86
Ò»¶Ô¶Ô	5	-	-
@	@	Ò»¶Ô¶Ô	m	5
Ò»·âÐÅ	1	-	-
@	@	Ò»·âÐÅ	nr	1
Ò»·â·â	1	-	-
@	@	Ò»·â·â	m	1
Ò»·âÉ³¶¡	1	-	-
@	@	Ò»·âÉ³¶¡	nr	1
Ò»Ð¡Ð¡	2	-	-
@	@	Ò»Ð¡Ð¡	m	2
Ò»Ð¡´é	18	-	-
@	@	Ò»Ð¡´é	mq	18
Ò»³¾²»È¾	22	-	-
@	@	Ò»³¾²»È¾	v	22
Ò»³ß³ß	2	-	-
@	@	Ò»³ß³ß	m	2
Ò»·«·çË³	62	-	-
@	@	Ò»·«·çË³	v	62
Ò»´ø	172	-	-
@	@	Ò»´ø	n	172
Ò»Ö¡Ö¡	1	-	-
@	@	Ò»Ö¡Ö¡	m	1
Ò»Ï¯Ö®µØ	108	-	-
@	@	Ò»Ï¯Ö®µØ	l	108
Ò»Ï¯»°	8	-	-
@	@	Ò»Ï¯»°	n	8
Ò»Ä»Ä»	9	-	-
@	@	Ò»Ä»Ä»	m	9
Ò»´±´±	1	-	-
@	@	Ò»´±´±	m	1
Ò»¸É¶þ¾»	70	-	-
@	@	Ò»¸É¶þ¾»	l	70
Ò»Æ½	2	-	-
@	@	Ò»Æ½	nr	2
Ò»Æ½¾ý	9	-	-
@	@	Ò»Æ½¾ý	nr	9
Ò»Äê	1	-	-
@	@	Ò»Äê	nr	1
Ò»ÄêÒ»¶È	38	-	-
@	@	Ò»ÄêÒ»¶È	l	38
Ò»Äêµ½Í·	10	-	-
@	@	Ò»Äêµ½Í·	l	10
Ò»Äê°ëÔØ	3	-	-
@	@	Ò»Äê°ëÔØ	l	3
Ò»ÄêËÄ¼¾	8	-	-
@	@	Ò»ÄêËÄ¼¾	l	8
Ò»ÄêÄê	3	-	-
@	@	Ò»ÄêÄê	m	3
Ò»²¢	27	-	-
@	@	Ò»²¢	d	27
Ò»Ó¦¾ãÈ«	6	-	-
@	@	Ò»Ó¦¾ãÈ«	v	6
Ò»¶È	80	-	-
@	@	Ò»¶È	d	80
Ò»×ù×ù	2	-	-
@	@	Ò»×ù×ù	m	2
Ò»¸¥ÀÙ	1	-	-
@	@	Ò»¸¥ÀÙ	nr	1
Ò»ºë	1	-	-
@	@	Ò»ºë	nr	1
Ò»ÕÅÕÅ	11	-	-
@	@	Ò»ÕÅÕÅ	m	11
Ò»ÕÅÑÞÕÕ	1	-	-
@	@	Ò»ÕÅÑÞÕÕ	nr	1
Ò»±ë	1	-	-
@	@	Ò»±ë	nr	1
Ò»ÍùÇéÉî	9	-	-
@	@	Ò»ÍùÇéÉî	v	9
Ò»ÍùÎÞÇ°	16	-	-
@	@	Ò»ÍùÎÞÇ°	l	16
Ò»ÍùÖ±Ç°	4	-	-
@	@	Ò»ÍùÖ±Ç°	v	4
Ò»ÂÉ	31	-	-
@	@	Ò»ÂÉ	d	31
Ò»ÐÄ	137	-	-
@	@	Ò»ÐÄ	d	136
@	@	Ò»ÐÄ	nr	1
Ò»ÐÄÒ»Òâ	33	-	-
@	@	Ò»ÐÄÒ»Òâ	l	33
Ò»ÄîÖ®²î	6	-	-
@	@	Ò»ÄîÖ®²î	v	6
Ò»Å­Ö®ÏÂ	15	-	-
@	@	Ò»Å­Ö®ÏÂ	l	15
Ò»Ï¢ÉÐ´æ	5	-	-
@	@	Ò»Ï¢ÉÐ´æ	v	5
Ò»Òâ¹ÂÐÐ	37	-	-
@	@	Ò»Òâ¹ÂÐÐ	v	37
Ò»³É²»±ä	61	-	-
@	@	Ò»³É²»±ä	v	61
Ò»ÉÈÉÈ	4	-	-
@	@	Ò»ÉÈÉÈ	m	4
Ò»ÊÖ	107	-	-
@	@	Ò»ÊÖ	d	105
@	@	Ò»ÊÖ	n	2
Ò»ÊÖ°ü°ì	3	-	-
@	@	Ò»ÊÖ°ü°ì	v	3
Ò»É¨¶ø¹â	14	-	-
@	@	Ò»É¨¶ø¹â	v	14
Ò»É¨¶ø¿Õ	10	-	-
@	@	Ò»É¨¶ø¿Õ	v	10
Ò»ÅúÅú	1	-	-
@	@	Ò»ÅúÅú	m	1
Ò»¼¼Ö®³¤	7	-	-
@	@	Ò»¼¼Ö®³¤	l	7
Ò»°ÑÊÖ	19	-	-
@	@	Ò»°ÑÊÖ	n	19
Ò»°Ñ°Ñ	6	-	-
@	@	Ò»°Ñ°Ñ	m	6
Ò»°Ñ×¥	6	-	-
@	@	Ò»°Ñ×¥	v	6
Ò»×¥×¥	1	-	-
@	@	Ò»×¥×¥	m	1
Ò»ÇÀ¶ø¿Õ	1	-	-
@	@	Ò»ÇÀ¶ø¿Õ	v	1
Ò»ÅÄ¼´ºÏ	8	-	-
@	@	Ò»ÅÄ¼´ºÏ	v	8
Ò»ÍÏ	3	-	-
@	@	Ò»ÍÏ	n	3
Ò»Óµ¶øÉÏ	5	-	-
@	@	Ò»Óµ¶øÉÏ	v	5
Ò»ÅÅÅÅ	5	-	-
@	@	Ò»ÅÅÅÅ	m	5
Ò»ÖÀÇ§½ð	13	-	-
@	@	Ò»ÖÀÇ§½ð	v	13
Ò»À¿×Ó	12	-	-
@	@	Ò»À¿×Ó	l	9
@	@	Ò»À¿×Ó	q	3
Ò»Ì¯Ì¯	1	-	-
@	@	Ò»Ì¯Ì¯	m	1
Ò»ÞûÞû	1	-	-
@	@	Ò»ÞûÞû	m	1
Ò»´é´é	1	-	-
@	@	Ò»´é´é	m	1
Ò»²Ù	1	-	-
@	@	Ò»²Ù	nr	1
Ò»Ö§½£À¼	1	-	-
@	@	Ò»Ö§½£À¼	nr	1
Ò»ÕûÌì	911	-	-
@	@	Ò»ÕûÌì	t	730
@	@	Ò»ÕûÌì	m	181
Ò»ÕûÌ×	49	-	-
@	@	Ò»ÕûÌ×	mq	49
Ò»ÎÄ	2	-	-
@	@	Ò»ÎÄ	nr	2
Ò»ÎÄ²»Ãû	25	-	-
@	@	Ò»ÎÄ²»Ãû	l	25
Ò»°ß	3	-	-
@	@	Ò»°ß	n	3
Ò»·½	3	-	-
@	@	Ò»·½	nr	3
Ò»·½Æ½°²	1	-	-
@	@	Ò»·½Æ½°²	l	1
Ò»·½·Ç	1	-	-
@	@	Ò»·½·Ç	nr	1
Ò»·½Ãæ	82	-	-
@	@	Ò»·½Ãæ	c	81
@	@	Ò»·½Ãæ	n	1
Ò»ÅÔ	129	-	-
@	@	Ò»ÅÔ	f	120
@	@	Ò»ÅÔ	s	9
Ò»ÎÞ	3	-	-
@	@	Ò»ÎÞ	d	3
Ò»ÎÞËùÓÐ	380	-	-
@	@	Ò»ÎÞËùÓÐ	v	380
Ò»ÎÞËùÖª	628	-	-
@	@	Ò»ÎÞËùÖª	v	628
Ò»ÎÞËù»ñ	250	-	-
@	@	Ò»ÎÞËù»ñ	v	250
Ò»ÎÞËù³¤	2	-	-
@	@	Ò»ÎÞËù³¤	v	2
Ò»ÎÞÊÇ´¦	208	-	-
@	@	Ò»ÎÞÊÇ´¦	v	208
Ò»ÈÕ	154	-	-
@	@	Ò»ÈÕ	t	154
Ò»µ©	2922	-	-
@	@	Ò»µ©	d	1532
@	@	Ò»µ©	c	1390
Ò»Ôç	326	-	-
@	@	Ò»Ôç	t	326
Ò»Ê±	583	-	-
@	@	Ò»Ê±	t	560
@	@	Ò»Ê±	m	23
Ò»Ê±Ò»¿Ì	1	-	-
@	@	Ò»Ê±Ò»¿Ì	l	1
Ò»Ê±¼ä	139	-	-
@	@	Ò»Ê±¼ä	t	129
@	@	Ò»Ê±¼ä	d	10
Ò»ÐÇ°ëµã	7	-	-
@	@	Ò»ÐÇ°ëµã	l	7
Ò»ÏÔÉíÊÖ	7	-	-
@	@	Ò»ÏÔÉíÊÖ	v	7
Ò»»Î	10	-	-
@	@	Ò»»Î	v	10
Ò»ÔÂ	108	-	-
@	@	Ò»ÔÂ	t	108
Ò»ÔÂ·Ý	28	-	-
@	@	Ò»ÔÂ·Ý	t	28
Ò»ÀÊ	2	-	-
@	@	Ò»ÀÊ	nr	2
Ò»ÍûÎÞÛó	4	-	-
@	@	Ò»ÍûÎÞÛó	l	4
Ò»ÍûÎÞ¼Ê	18	-	-
@	@	Ò»ÍûÎÞ¼Ê	v	18
Ò»³¯Ò»Ï¦	2	-	-
@	@	Ò»³¯Ò»Ï¦	l	2
Ò»±¾¸Õ	1	-	-
@	@	Ò»±¾¸Õ	nr	1
Ò»±¾Õý¾­	33	-	-
@	@	Ò»±¾Õý¾­	l	33
Ò»ÌõÐÄ	13	-	-
@	@	Ò»ÌõÐÄ	n	13
Ò»ÌõÌõ	1	-	-
@	@	Ò»ÌõÌõ	m	1
Ò»ÌõÁú	11	-	-
@	@	Ò»ÌõÁú	n	11
Ò»À´	162	-	-
@	@	Ò»À´	c	162
Ò»À´¶þÈ¥	1	-	-
@	@	Ò»À´¶þÈ¥	l	1
Ò»±­±­	1	-	-
@	@	Ò»±­±­	m	1
Ò»°åÒ»ÑÛ	11	-	-
@	@	Ò»°åÒ»ÑÛ	v	11
Ò»Ö¦¶ÀÐã	1	-	-
@	@	Ò»Ö¦¶ÀÐã	v	1
Ò»¼Ü¼Ü	1	-	-
@	@	Ò»¼Ü¼Ü	m	1
Ò»±ú½£	3	-	-
@	@	Ò»±ú½£	nr	3
Ò»¶°	1	-	-
@	@	Ò»¶°	nr	1
Ò»Ñù	28861	-	-
@	@	Ò»Ñù	u	20799
@	@	Ò»Ñù	a	7975
@	@	Ò»Ñù	ad	87
Ò»¸ù	1	-	-
@	@	Ò»¸ù	nr	1
Ò»¸ù¸ù	4	-	-
@	@	Ò»¸ù¸ù	m	4
Ò»×®×®	3	-	-
@	@	Ò»×®×®	m	3
Ò»¸Å	17	-	-
@	@	Ò»¸Å	d	17
Ò»¸Å¶øÂÛ	4	-	-
@	@	Ò»¸Å¶øÂÛ	v	4
Ò»é³¶¨Òô	1	-	-
@	@	Ò»é³¶¨Òô	v	1
Ò»Ä£Ò»Ñù	528	-	-
@	@	Ò»Ä£Ò»Ñù	l	528
Ò»Ïð	1	-	-
@	@	Ò»Ïð	m	1
Ò»´ÎÐÔ	149	-	-
@	@	Ò»´ÎÐÔ	b	86
@	@	Ò»´ÎÐÔ	d	63
Ò»´Î´Î	67	-	-
@	@	Ò»´Î´Î	m	67
Ò»²½µ½Î»	3	-	-
@	@	Ò»²½µ½Î»	v	3
Ò»²½²½	22	-	-
@	@	Ò»²½²½	m	22
Ò»²½µÇÌì	8	-	-
@	@	Ò»²½µÇÌì	v	8
Ò»¶Î¶Î	5	-	-
@	@	Ò»¶Î¶Î	m	5
Ò»Æø	9	-	-
@	@	Ò»Æø	d	9
Ò»ÆøÖ®ÏÂ	8	-	-
@	@	Ò»ÆøÖ®ÏÂ	l	8
Ò»ÆøºÇ³É	19	-	-
@	@	Ò»ÆøºÇ³É	v	19
Ò»Ñõ»¯Ì¼	65	-	-
@	@	Ò»Ñõ»¯Ì¼	n	65
Ò»²¨	2	-	-
@	@	Ò»²¨	nr	2
Ò»²¨ÈýÕÛ	4	-	-
@	@	Ò»²¨ÈýÕÛ	v	4
Ò»ÐºÇ§Àï	2	-	-
@	@	Ò»ÐºÇ§Àï	v	2
Ò»ÅÉ	112	-	-
@	@	Ò»ÅÉ	b	112
Ò»Á÷	346	-	-
@	@	Ò»Á÷	b	346
Ò»»ì»ì	1	-	-
@	@	Ò»»ì»ì	m	1
Ò»Çå¶þ³þ	142	-	-
@	@	Ò»Çå¶þ³þ	l	142
Ò»ÇåÔç	4	-	-
@	@	Ò»ÇåÔç	t	4
Ò»Áï¶ù	1	-	-
@	@	Ò»Áï¶ù	l	1
Ò»ÁïÑÌ	68	-	-
@	@	Ò»ÁïÑÌ	d	68
Ò»µÎµÎ	1	-	-
@	@	Ò»µÎµÎ	m	1
Ò»Ì¶ËÀË®	1	-	-
@	@	Ò»Ì¶ËÀË®	l	1
Ò»µã	20342	-	-
@	@	Ò»µã	mq	20034
@	@	Ò»µã	t	308
Ò»µãÒ»	52	-	-
@	@	Ò»µãÒ»	m	52
Ò»µãÒ»Ç§	1	-	-
@	@	Ò»µãÒ»Ç§	m	1
Ò»µãÒ»µÎ	14	-	-
@	@	Ò»µãÒ»µÎ	l	14
Ò»µãÒ»µã	1	-	-
@	@	Ò»µãÒ»µã	t	1
Ò»µãÒ»µãÒ»µãÒ»µãÒ»µãÒ»	1	-	-
@	@	Ò»µãÒ»µãÒ»µãÒ»µãÒ»µãÒ»	t	1
Ò»µãÒ»°ÙÍò	2	-	-
@	@	Ò»µãÒ»°ÙÍò	m	2
Ò»µãÈý	3	-	-
@	@	Ò»µãÈý	m	3
Ò»µãÈýÊ®°Ë	1	-	-
@	@	Ò»µãÈýÊ®°Ë	m	1
Ò»µãÁ½µã	1	-	-
@	@	Ò»µãÁ½µã	t	1
Ò»µãÎå	2	-	-
@	@	Ò»µãÎå	m	2
Ò»µã¶ù	941	-	-
@	@	Ò»µã¶ù	mq	941
Ò»µãËÄ	1	-	-
@	@	Ò»µãËÄ	m	1
Ò»µãµã	34	-	-
@	@	Ò»µãµã	t	32
@	@	Ò»µãµã	m	2
Ò»µãµãµã	1	-	-
@	@	Ò»µãµãµã	m	1
Ò»µã°Ù	1	-	-
@	@	Ò»µã°Ù	m	1
Ò»µãÁã	9	-	-
@	@	Ò»µãÁã	m	9
Ò»µãÁãÎå	1	-	-
@	@	Ò»µãÁãÎå	m	1
Ò»Æ¬Æ¬	7	-	-
@	@	Ò»Æ¬Æ¬	m	7
Ò»°àÈË	1	-	-
@	@	Ò»°àÈË	l	1
Ò»Æ°Æ°	1	-	-
@	@	Ò»Æ°Æ°	m	1
Ò»Éú	2437	-	-
@	@	Ò»Éú	n	2437
Ò»ÉúÒ»ÊÀ	33	-	-
@	@	Ò»ÉúÒ»ÊÀ	l	33
Ò»·¬	483	-	-
@	@	Ò»·¬	mq	483
Ò»·¬»°	1	-	-
@	@	Ò»·¬»°	n	1
Ò»²¡²»Æð	2	-	-
@	@	Ò»²¡²»Æð	v	2
Ò»°Ù	657	-	-
@	@	Ò»°Ù	m	654
@	@	Ò»°Ù	t	3
Ò»°ÙÒ»	1	-	-
@	@	Ò»°ÙÒ»	m	1
Ò»°ÙÒ»Ê®	2	-	-
@	@	Ò»°ÙÒ»Ê®	m	2
Ò»°ÙÒ»Ê®Ò»	1	-	-
@	@	Ò»°ÙÒ»Ê®Ò»	m	1
Ò»°ÙÒ»Ê®Æß	2	-	-
@	@	Ò»°ÙÒ»Ê®Æß	m	2
Ò»°ÙÒ»Ê®Íò	3	-	-
@	@	Ò»°ÙÒ»Ê®Íò	m	3
Ò»°ÙÆß	1	-	-
@	@	Ò»°ÙÆß	m	1
Ò»°ÙÆßÊ®Íò	1	-	-
@	@	Ò»°ÙÆßÊ®Íò	m	1
Ò»°ÙÆßÊ®Îå	1	-	-
@	@	Ò»°ÙÆßÊ®Îå	m	1
Ò»°ÙÆßÊ®ËÄ	2	-	-
@	@	Ò»°ÙÆßÊ®ËÄ	m	2
Ò»°ÙÍò	590	-	-
@	@	Ò»°ÙÍò	m	583
@	@	Ò»°ÙÍò	t	7
Ò»°ÙÍòÒ»	1	-	-
@	@	Ò»°ÙÍòÒ»	m	1
Ò»°ÙÍò¶þÊ®Ò»	1	-	-
@	@	Ò»°ÙÍò¶þÊ®Ò»	m	1
Ò»°ÙÍò¶þÊ®¶þ	1	-	-
@	@	Ò»°ÙÍò¶þÊ®¶þ	t	1
Ò»°ÙÍòÒÚ	2	-	-
@	@	Ò»°ÙÍòÒÚ	m	2
Ò»°ÙÈý	1	-	-
@	@	Ò»°ÙÈý	t	1
Ò»°ÙÈýÊ®	1	-	-
@	@	Ò»°ÙÈýÊ®	m	1
Ò»°ÙÈýÊ®Íò	2	-	-
@	@	Ò»°ÙÈýÊ®Íò	m	2
Ò»°ÙÁ½	1	-	-
@	@	Ò»°ÙÁ½	m	1
Ò»°Ù¾ÅÊ®	1	-	-
@	@	Ò»°Ù¾ÅÊ®	m	1
Ò»°Ù¶þÊ®	2	-	-
@	@	Ò»°Ù¶þÊ®	m	2
Ò»°Ù¶þÊ®Æß	1	-	-
@	@	Ò»°Ù¶þÊ®Æß	m	1
Ò»°Ù¶þÊ®Íò	3	-	-
@	@	Ò»°Ù¶þÊ®Íò	m	3
Ò»°Ù¶þÊ®ÍòÁãÆß°Ù	1	-	-
@	@	Ò»°Ù¶þÊ®ÍòÁãÆß°Ù	m	1
Ò»°Ù¶þÊ®Áù	1	-	-
@	@	Ò»°Ù¶þÊ®Áù	m	1
Ò»°Ù¶þÊ®ËÄ	1	-	-
@	@	Ò»°Ù¶þÊ®ËÄ	m	1
Ò»°ÙÎå	3	-	-
@	@	Ò»°ÙÎå	m	3
Ò»°ÙÎåÊ®	18	-	-
@	@	Ò»°ÙÎåÊ®	m	18
Ò»°ÙÎåÊ®Íò	24	-	-
@	@	Ò»°ÙÎåÊ®Íò	m	23
@	@	Ò»°ÙÎåÊ®Íò	t	1
Ò»°ÙÎåÊ®Èý	1	-	-
@	@	Ò»°ÙÎåÊ®Èý	m	1
Ò»°ÙÒÚ	4	-	-
@	@	Ò»°ÙÒÚ	m	4
Ò»°Ù°Ë	3	-	-
@	@	Ò»°Ù°Ë	m	2
@	@	Ò»°Ù°Ë	t	1
Ò»°Ù°ËÊ®	1	-	-
@	@	Ò»°Ù°ËÊ®	m	1
Ò»°Ù°ËÊ®Íò	2	-	-
@	@	Ò»°Ù°ËÊ®Íò	m	2
Ò»°Ù°ËÊ®ËÄ	1	-	-
@	@	Ò»°Ù°ËÊ®ËÄ	m	1
Ò»°ÙÁù	1	-	-
@	@	Ò»°ÙÁù	m	1
Ò»°ÙÁùÊ®	4	-	-
@	@	Ò»°ÙÁùÊ®	m	4
Ò»°ÙÁùÊ®Íò	5	-	-
@	@	Ò»°ÙÁùÊ®Íò	m	5
Ò»°ÙÁùÊ®°Ë	1	-	-
@	@	Ò»°ÙÁùÊ®°Ë	m	1
Ò»°Ù·ÖÖ®Ò»	1	-	-
@	@	Ò»°Ù·ÖÖ®Ò»	m	1
Ò»°ÙËÄÊ®	2	-	-
@	@	Ò»°ÙËÄÊ®	m	2
Ò»°ÙËÄÊ®Íò	3	-	-
@	@	Ò»°ÙËÄÊ®Íò	m	3
Ò»°ÙËÄÊ®Èý	1	-	-
@	@	Ò»°ÙËÄÊ®Èý	m	1
Ò»°ÙÁãÒ»	2	-	-
@	@	Ò»°ÙÁãÒ»	m	2
Ò»°ÙÁãÈý	2	-	-
@	@	Ò»°ÙÁãÈý	m	2
Ò»°ÙÁã¶þ	2	-	-
@	@	Ò»°ÙÁã¶þ	m	2
Ò»°ÙÁãÎå	1	-	-
@	@	Ò»°ÙÁãÎå	m	1
Ò»ÅÌÉ¢É³	9	-	-
@	@	Ò»ÅÌÉ¢É³	l	9
Ò»ÅÌÅÌ	1	-	-
@	@	Ò»ÅÌÅÌ	m	1
Ò»Ä¿ÁËÈ»	37	-	-
@	@	Ò»Ä¿ÁËÈ»	v	37
Ò»Ä¿Ê®ÐÐ	2	-	-
@	@	Ò»Ä¿Ê®ÐÐ	v	2
Ò»Ö±	24551	-	-
@	@	Ò»Ö±	d	24551
Ò»¿´¿´	2	-	-
@	@	Ò»¿´¿´	m	2
Ò»ÑÛ	26	-	-
@	@	Ò»ÑÛ	d	26
Ò»×Å²»É÷	5	-	-
@	@	Ò»×Å²»É÷	l	5
Ò»Ë²	42	-	-
@	@	Ò»Ë²	t	42
Ò»Ë²¼ä	203	-	-
@	@	Ò»Ë²¼ä	t	107
@	@	Ò»Ë²¼ä	m	96
Ò»Öª°ë½â	10	-	-
@	@	Ò»Öª°ë½â	v	10
Ò»Ê¯¶àÄñ	1	-	-
@	@	Ò»Ê¯¶àÄñ	l	1
Ò»ÍëÍë	2	-	-
@	@	Ò»ÍëÍë	m	2
Ò»Éñ½Ì	1	-	-
@	@	Ò»Éñ½Ì	n	1
Ò»Ãë	346	-	-
@	@	Ò»Ãë	t	346
Ò»Çî¶þ°×	6	-	-
@	@	Ò»Çî¶þ°×	v	6
Ò»ÇÏ²»Í¨	78	-	-
@	@	Ò»ÇÏ²»Í¨	v	78
Ò»ÎÑ·ä	8	-	-
@	@	Ò»ÎÑ·ä	d	7
@	@	Ò»ÎÑ·ä	l	1
Ò»Õ¾Õ¾	1	-	-
@	@	Ò»Õ¾Õ¾	m	1
Ò»¶Ë	3	-	-
@	@	Ò»¶Ë	n	3
Ò»Ð¦ÖÃÖ®	7	-	-
@	@	Ò»Ð¦ÖÃÖ®	v	7
Ò»±Ê¹´Ïú	43	-	-
@	@	Ò»±Ê¹´Ïú	v	43
Ò»±Ê´ø¹ý	1	-	-
@	@	Ò»±Ê´ø¹ý	v	1
Ò»µÈ	48	-	-
@	@	Ò»µÈ	b	48
Ò»µÈ½±	15	-	-
@	@	Ò»µÈ½±	n	15
Ò»³ï	8	-	-
@	@	Ò»³ï	n	8
Ò»³ïÄªÕ¹	14	-	-
@	@	Ò»³ïÄªÕ¹	v	14
Ò»ÏäÏä	2	-	-
@	@	Ò»ÏäÏä	m	2
Ò»Ã×Ã×	1	-	-
@	@	Ò»Ã×Ã×	m	1
Ò»Àà	1	-	-
@	@	Ò»Àà	b	1
Ò»Á£Á£	2	-	-
@	@	Ò»Á£Á£	m	2
Ò»ÏµÁÐ	4	-	-
@	@	Ò»ÏµÁÐ	b	4
Ò»¼¶	242	-	-
@	@	Ò»¼¶	b	242
Ò»Ö½¿ÕÎÄ	1	-	-
@	@	Ò»Ö½¿ÕÎÄ	l	1
Ò»Ïß	117	-	-
@	@	Ò»Ïß	n	117
Ò»ÏßÉú»ú	19	-	-
@	@	Ò»ÏßÉú»ú	n	19
Ò»¾­	16	-	-
@	@	Ò»¾­	d	16
Ò»Í³ÌìÏÂ	4	-	-
@	@	Ò»Í³ÌìÏÂ	v	4
Ò»Íø´ò¾¡	52	-	-
@	@	Ò»Íø´ò¾¡	v	52
Ò»Èº	5	-	-
@	@	Ò»Èº	nr	5
Ò»Èº×ÓÃñ	1	-	-
@	@	Ò»Èº×ÓÃñ	nr	1
Ò»ÈºÄþ	1	-	-
@	@	Ò»ÈºÄþ	nr	1
Ò»ÈºÈº	1	-	-
@	@	Ò»ÈºÈº	m	1
Ò»Èºì®	1	-	-
@	@	Ò»Èºì®	nr	1
Ò»¶øÔÙ	27	-	-
@	@	Ò»¶øÔÙ	l	27
Ò»¹É¹É	3	-	-
@	@	Ò»¹É¹É	m	3
Ò»¹ÉÄÔ¶ù	1	-	-
@	@	Ò»¹ÉÄÔ¶ù	l	1
Ò»ÂöÏà³Ð	2	-	-
@	@	Ò»ÂöÏà³Ð	v	2
Ò»±ÛÖ®Á¦	74	-	-
@	@	Ò»±ÛÖ®Á¦	l	74
Ò»ÖÂ	1087	-	-
@	@	Ò»ÖÂ	a	664
@	@	Ò»ÖÂ	an	235
@	@	Ò»ÖÂ	ad	183
@	@	Ò»ÖÂ	nz	5
Ò»ÖÂÐÔ	10	-	-
@	@	Ò»ÖÂÐÔ	n	10
Ò»°ã	2586	-	-
@	@	Ò»°ã	a	1182
@	@	Ò»°ã	ad	746
@	@	Ò»°ã	u	658
Ò»°ã»¯	2	-	-
@	@	Ò»°ã»¯	v	2
Ò»°ãÐÔ	7	-	-
@	@	Ò»°ãÐÔ	n	7
Ò»°ãÎÞ¶þ	2	-	-
@	@	Ò»°ãÎÞ¶þ	l	2
Ò»°ãÀ´Ëµ	178	-	-
@	@	Ò»°ãÀ´Ëµ	v	178
Ò»°ã¶øÑÔ	8	-	-
@	@	Ò»°ã¶øÑÔ	v	8
Ò»°ãËµÀ´	20	-	-
@	@	Ò»°ãËµÀ´	v	20
Ò»ÑÞÐÇ	1	-	-
@	@	Ò»ÑÞÐÇ	nr	1
Ò»Æ»	1	-	-
@	@	Ò»Æ»	nr	1
Ò»²ç²ç	2	-	-
@	@	Ò»²ç²ç	m	2
Ò»²ÝÒ»Ä¾	1	-	-
@	@	Ò»²ÝÒ»Ä¾	l	1
Ò»ÂäÇ§ÕÉ	24	-	-
@	@	Ò»ÂäÇ§ÕÉ	v	24
Ò»ÐÐ	30	-	-
@	@	Ò»ÐÐ	n	30
Ò»´ü´ü	2	-	-
@	@	Ò»´ü´ü	m	2
Ò»Òá	1	-	-
@	@	Ò»Òá	nr	1
Ò»¼ûÇãÐÄ	8	-	-
@	@	Ò»¼ûÇãÐÄ	v	8
Ò»¼ûÈç¹Ê	10	-	-
@	@	Ò»¼ûÈç¹Ê	v	10
Ò»¼ûÖÓÇé	127	-	-
@	@	Ò»¼ûÖÓÇé	v	127
Ò»ÊÓÍ¬ÈÊ	33	-	-
@	@	Ò»ÊÓÍ¬ÈÊ	v	33
Ò»ÀÀ	1	-	-
@	@	Ò»ÀÀ	n	1
Ò»ÀÀÎÞÓà	14	-	-
@	@	Ò»ÀÀÎÞÓà	v	14
Ò»ÀÀÎÞÒÅ	10	-	-
@	@	Ò»ÀÀÎÞÒÅ	v	10
Ò»ÀÀ±í	5	-	-
@	@	Ò»ÀÀ±í	n	5
Ò»½Ç	76	-	-
@	@	Ò»½Ç	n	76
Ò»´¥¼´·¢	58	-	-
@	@	Ò»´¥¼´·¢	v	58
Ò»ÑÔÒ»ÐÐ	8	-	-
@	@	Ò»ÑÔÒ»ÐÐ	l	8
Ò»ÑÔ²»·¢	58	-	-
@	@	Ò»ÑÔ²»·¢	v	58
Ò»ÑÔ¾Å¶¦	4	-	-
@	@	Ò»ÑÔ¾Å¶¦	v	4
Ò»ÑÔÌÃ	1	-	-
@	@	Ò»ÑÔÌÃ	n	1
Ò»ÑÔÄÑ¾¡	36	-	-
@	@	Ò»ÑÔÄÑ¾¡	v	36
Ò»ÊÔÉíÊÖ	3	-	-
@	@	Ò»ÊÔÉíÊÖ	v	3
Ò»Óï¾ªÈË	1	-	-
@	@	Ò»Óï¾ªÈË	v	1
Ò»ÓïµÀÆÆ	1	-	-
@	@	Ò»ÓïµÀÆÆ	v	1
Ò»ÎóÔÙÎó	1	-	-
@	@	Ò»ÎóÔÙÎó	v	1
Ò»ÅµÇ§½ð	7	-	-
@	@	Ò»ÅµÇ§½ð	v	7
Ò»±´¼Î	1	-	-
@	@	Ò»±´¼Î	nr	1
Ò»°ÜÍ¿µØ	56	-	-
@	@	Ò»°ÜÍ¿µØ	l	56
Ò»Æ¶ÈçÏ´	26	-	-
@	@	Ò»Æ¶ÈçÏ´	l	26
Ò»¹á	163	-	-
@	@	Ò»¹á	d	109
@	@	Ò»¹á	b	54
Ò»Æð	32889	-	-
@	@	Ò»Æð	s	23366
@	@	Ò»Æð	d	9522
@	@	Ò»Æð	nr	1
Ò»ÆðÆð	2	-	-
@	@	Ò»ÆðÆð	m	2
Ò»Æðì®	1	-	-
@	@	Ò»Æðì®	nr	1
Ò»Ô¾¶øÆð	4	-	-
@	@	Ò»Ô¾¶øÆð	v	4
Ò»Â·	1001	-	-
@	@	Ò»Â·	mq	988
@	@	Ò»Â·	d	13
Ò»Â·»õ	4	-	-
@	@	Ò»Â·»õ	n	4
Ò»Â·Ë³·ç	132	-	-
@	@	Ò»Â·Ë³·ç	v	132
Ò»Â··ç³¾	1	-	-
@	@	Ò»Â··ç³¾	l	1
Ò»õí¶ø¾Í	4	-	-
@	@	Ò»õí¶ø¾Í	v	4
Ò»õê²»Õñ	39	-	-
@	@	Ò»õê²»Õñ	v	39
Ò»Éí	76	-	-
@	@	Ò»Éí	n	76
Ò»ÉíÕýÆø	1	-	-
@	@	Ò»ÉíÕýÆø	l	1
Ò»×ªÑÛ	21	-	-
@	@	Ò»×ªÑÛ	d	21
Ò»ÂÖÂÖ	2	-	-
@	@	Ò»ÂÖÂÖ	m	2
Ò»Á¾Á¾	1	-	-
@	@	Ò»Á¾Á¾	m	1
Ò»±²×Ó	1347	-	-
@	@	Ò»±²×Ó	mq	1347
Ò»±ß	2594	-	-
@	@	Ò»±ß	d	2427
@	@	Ò»±ß	f	167
Ò»±ßµ¹	11	-	-
@	@	Ò»±ßµ¹	v	8
@	@	Ò»±ßµ¹	l	3
Ò»Á¬	23	-	-
@	@	Ò»Á¬	d	23
Ò»Á¬´®	108	-	-
@	@	Ò»Á¬´®	l	106
@	@	Ò»Á¬´®	n	2
Ò»±é±é	29	-	-
@	@	Ò»±é±é	m	29
Ò»µÀ	64	-	-
@	@	Ò»µÀ	d	64
Ò»µÀ²¨	1	-	-
@	@	Ò»µÀ²¨	nr	1
Ò»µÀµÀ	1	-	-
@	@	Ò»µÀµÀ	m	1
Ò»²¿·Ö	237	-	-
@	@	Ò»²¿·Ö	m	237
Ò»²¿²¿	1	-	-
@	@	Ò»²¿²¿	m	1
Ò»Õë	8	-	-
@	@	Ò»Õë	n	8
Ò»ÕëÒ»Ïß	1	-	-
@	@	Ò»ÕëÒ»Ïß	l	1
Ò»Õë¼ûÑª	27	-	-
@	@	Ò»Õë¼ûÑª	l	27
Ò»Ç®²»Öµ	23	-	-
@	@	Ò»Ç®²»Öµ	v	23
Ò»²ù²ù	1	-	-
@	@	Ò»²ù²ù	m	1
Ò»¹ø¶Ë	4	-	-
@	@	Ò»¹ø¶Ë	v	4
Ò»¹øÖà	14	-	-
@	@	Ò»¹øÖà	l	14
Ò»´¸¶¨Òô	7	-	-
@	@	Ò»´¸¶¨Òô	v	7
Ò»ÃÅÐÄË¼	20	-	-
@	@	Ò»ÃÅÐÄË¼	l	20
Ò»¼ä¼ä	4	-	-
@	@	Ò»¼ä¼ä	m	4
Ò»Õó	499	-	-
@	@	Ò»Õó	mq	499
Ò»Õó×Ó	516	-	-
@	@	Ò»Õó×Ó	mq	516
Ò»Õó·ç	5	-	-
@	@	Ò»Õó·ç	l	5
Ò»Óç	5	-	-
@	@	Ò»Óç	n	5
Ò»ö®	1	-	-
@	@	Ò»ö®	t	1
Ò»ö®ÄÇ	7	-	-
@	@	Ò»ö®ÄÇ	t	7
Ò»·Ç	1	-	-
@	@	Ò»·Ç	nr	1
Ò»Ãæ	887	-	-
@	@	Ò»Ãæ	n	778
@	@	Ò»Ãæ	d	108
@	@	Ò»Ãæ	f	1
Ò»ÃæÃæ	1	-	-
@	@	Ò»ÃæÃæ	m	1
Ò»Ò³Ò³	5	-	-
@	@	Ò»Ò³Ò³	m	5
Ò»¶¥¶¥	1	-	-
@	@	Ò»¶¥¶¥	m	1
Ò»ÏîÏî	1	-	-
@	@	Ò»ÏîÏî	m	1
Ò»¿Å¿Å	6	-	-
@	@	Ò»¿Å¿Å	m	6
Ò»ò­Ò»Ð¦	4	-	-
@	@	Ò»ò­Ò»Ð¦	l	4
Ò»·É³åÌì	4	-	-
@	@	Ò»·É³åÌì	v	4
Ò»±¥ÑÛ¸£	6	-	-
@	@	Ò»±¥ÑÛ¸£	v	6
Ò»Ê×Ê×	1	-	-
@	@	Ò»Ê×Ê×	m	1
Ò»ÂíÆ½´¨	3	-	-
@	@	Ò»ÂíÆ½´¨	l	3
Ò»Âíµ±ÏÈ	12	-	-
@	@	Ò»Âíµ±ÏÈ	l	12
Ò»ÆïÆï	1	-	-
@	@	Ò»ÆïÆï	m	1
Ò»Ãù¾ªÈË	24	-	-
@	@	Ò»Ãù¾ªÈË	v	24
Ò»¹Ä×÷Æø	10	-	-
@	@	Ò»¹Ä×÷Æø	v	10
Ò»±Ç×Ó»Ò	4	-	-
@	@	Ò»±Ç×Ó»Ò	l	4
Ò»Æë	44	-	-
@	@	Ò»Æë	d	44
¶¡	572	-	-
@	@	¶¡	nr	356
@	@	¶¡	o	96
@	@	¶¡	g	94
@	@	¶¡	Mg	26
¶¡¶¡	13	-	-
@	@	¶¡¶¡	nr	9
@	@	¶¡¶¡	o	4
¶¡¶¡µ±µ±	1	-	-
@	@	¶¡¶¡µ±µ±	o	1
¶¡¶þÏ©	2	-	-
@	@	¶¡¶þÏ©	n	2
¶¡¿Ë	6	-	-
@	@	¶¡¿Ë	nr	6
¶¡¿ËË¹	3	-	-
@	@	¶¡¿ËË¹	nr	3
¶¡¿ËÂü	1	-	-
@	@	¶¡¿ËÂü	nr	1
¶¡¿ËÀ×	1	-	-
@	@	¶¡¿ËÀ×	nr	1
¶¡¶¬	3	-	-
@	@	¶¡¶¬	o	3
¶¡¼Ó	5	-	-
@	@	¶¡¼Ó	nr	5
¶¡¿¨	1	-	-
@	@	¶¡¿¨	nr	1
¶¡¿¨Òò	1	-	-
@	@	¶¡¿¨Òò	nr	1
¶¡¹úïÞ	2	-	-
@	@	¶¡¹úïÞ	nr	2
¶¡Èû¶û	1	-	-
@	@	¶¡Èû¶û	nr	1
¶¡×Ó	3	-	-
@	@	¶¡×Ó	nr	3
¶¡×Ö³ß	1	-	-
@	@	¶¡×Ö³ß	n	1
¶¡×ÖÁº	1	-	-
@	@	¶¡×ÖÁº	nr	1
¶¡×Ö¸ä	1	-	-
@	@	¶¡×Ö¸ä	n	1
¶¡Äá	2	-	-
@	@	¶¡Äá	nr	2
¶¡ÄáÉú	8	-	-
@	@	¶¡ÄáÉú	nr	8
¶¡·å	8	-	-
@	@	¶¡·å	nr	8
¶¡·åÕòÔ°	1	-	-
@	@	¶¡·åÕòÔ°	nr	1
¶¡µ±	6	-	-
@	@	¶¡µ±	o	6
¶¡Ìá	1	-	-
@	@	¶¡Ìá	nr	1
¶¡Ë¹Âü	1	-	-
@	@	¶¡Ë¹Âü	nr	1
¶¡ÆÕ·òÄªÉª	2	-	-
@	@	¶¡ÆÕ·òÄªÉª	nr	2
¶¡Âü	1	-	-
@	@	¶¡Âü	nr	1
¶¡¸ñÈð	1	-	-
@	@	¶¡¸ñÈð	nr	1
¶¡ÓÀÇì	1	-	-
@	@	¶¡ÓÀÇì	nr	1
¶¡Âú	7	-	-
@	@	¶¡Âú	nr	7
¶¡Íé	9	-	-
@	@	¶¡Íé	n	9
¶¡¿ÏË¹	1	-	-
@	@	¶¡¿ÏË¹	nr	1
¶¡»¨	1	-	-
@	@	¶¡»¨	nr	1
¶¡µÀ¶û	1	-	-
@	@	¶¡µÀ¶û	nr	1
¶¡Ïã	32	-	-
@	@	¶¡Ïã	n	32
¶¡Ïã»¨	6	-	-
@	@	¶¡Ïã»¨	n	6
Æß	1972	-	-
@	@	Æß	m	1957
@	@	Æß	t	15
ÆßÒ»	2	-	-
@	@	ÆßÒ»	m	2
ÆßÆß	2	-	-
@	@	ÆßÆß	m	2
ÆßÆß°Ë°Ë	2	-	-
@	@	ÆßÆß°Ë°Ë	m	2
ÆßÆßÄê	1	-	-
@	@	ÆßÆßÄê	t	1
ÆßÍò	14	-	-
@	@	ÆßÍò	m	14
ÆßÍòÈýÇ§Èý°ÙÒ»Ê®Èý	1	-	-
@	@	ÆßÍòÈýÇ§Èý°ÙÒ»Ê®Èý	m	1
ÆßÍò¶þ	3	-	-
@	@	ÆßÍò¶þ	m	3
ÆßÍòÎå	6	-	-
@	@	ÆßÍòÎå	m	6
ÆßÍòÎåÇ§	1	-	-
@	@	ÆßÍòÎåÇ§	m	1
ÆßÍòËÄÇ§	1	-	-
@	@	ÆßÍòËÄÇ§	m	1
ÆßÈý	2	-	-
@	@	ÆßÈý	m	2
ÆßÈýÒ»ËÄ°ËÈý¾ÅÎå¶þÒ»Èý	1	-	-
@	@	ÆßÈýÒ»ËÄ°ËÈý¾ÅÎå¶þÒ»Èý	m	1
ÆßÊÀ	2	-	-
@	@	ÆßÊÀ	nr	2
Æß¾ÅÄê	1	-	-
@	@	Æß¾ÅÄê	t	1
Æß¶þ	1	-	-
@	@	Æß¶þ	m	1
Æß¶þÄê	2	-	-
@	@	Æß¶þÄê	t	2
ÆßÎå	2	-	-
@	@	ÆßÎå	m	2
ÆßÒÚ	2	-	-
@	@	ÆßÒÚ	m	2
ÆßÒÚÎåÇ§Íò	2	-	-
@	@	ÆßÒÚÎåÇ§Íò	m	2
Æß°ÛÎåÊ®	2	-	-
@	@	Æß°ÛÎåÊ®	m	2
Æß°Ë	20	-	-
@	@	Æß°Ë	m	20
Æß°Ë¾Å	1	-	-
@	@	Æß°Ë¾Å	m	1
Æß°ËÊ®	7	-	-
@	@	Æß°ËÊ®	m	7
Æß°ËÄê	3	-	-
@	@	Æß°ËÄê	t	3
Æß°ËÔÂ·Ý	1	-	-
@	@	Æß°ËÔÂ·Ý	t	1
Æß°Ë°Ù	1	-	-
@	@	Æß°Ë°Ù	m	1
ÆßÁùÎåËÄÈý¶þÒ»	1	-	-
@	@	ÆßÁùÎåËÄÈý¶þÒ»	m	1
Æß±øÎÀ	12	-	-
@	@	Æß±øÎÀ	nr	12
Æß·Ö	25	-	-
@	@	Æß·Ö	t	25
Æß·ÖÖ®Ò»	4	-	-
@	@	Æß·ÖÖ®Ò»	m	4
ÆßÊ®	61	-	-
@	@	ÆßÊ®	m	61
ÆßÊ®Ò»	2	-	-
@	@	ÆßÊ®Ò»	m	2
ÆßÊ®Æß	1	-	-
@	@	ÆßÊ®Æß	m	1
ÆßÊ®Á½	1	-	-
@	@	ÆßÊ®Á½	m	1
ÆßÊ®¾Å	1	-	-
@	@	ÆßÊ®¾Å	m	1
ÆßÊ®¾ÅÍò¶þÇ§ËÄ°ÙÎåÊ®°Ë	1	-	-
@	@	ÆßÊ®¾ÅÍò¶þÇ§ËÄ°ÙÎåÊ®°Ë	m	1
ÆßÊ®¶þ	11	-	-
@	@	ÆßÊ®¶þ	m	11
ÆßÊ®Îå	15	-	-
@	@	ÆßÊ®Îå	m	15
ÆßÊ®ÎåÍò	4	-	-
@	@	ÆßÊ®ÎåÍò	m	4
ÆßÊ®Îå·Ö	1	-	-
@	@	ÆßÊ®Îå·Ö	t	1
ÆßÊ®°Ë	1	-	-
@	@	ÆßÊ®°Ë	m	1
ÆßÊ®Áù	2	-	-
@	@	ÆßÊ®Áù	m	2
ÆßÊ®ÁùÍò	1	-	-
@	@	ÆßÊ®ÁùÍò	m	1
ÆßÊ®ËÄ	2	-	-
@	@	ÆßÊ®ËÄ	m	2
ÆßÊ®ËÄÍò	1	-	-
@	@	ÆßÊ®ËÄÍò	m	1
ÆßÇ§	23	-	-
@	@	ÆßÇ§	m	21
@	@	ÆßÇ§	t	2
ÆßÇ§Íò	3	-	-
@	@	ÆßÇ§Íò	m	3
ÆßÇ§Îå	1	-	-
@	@	ÆßÇ§Îå	m	1
ÆßÇ§Îå°ÙÍò	5	-	-
@	@	ÆßÇ§Îå°ÙÍò	m	5
ÆßÇ§Áù°ÙÍò	3	-	-
@	@	ÆßÇ§Áù°ÙÍò	m	3
ÆßÇ§ËÄ°Ù	1	-	-
@	@	ÆßÇ§ËÄ°Ù	m	1
ÆßÓÖ°Ë·ÖÖ®Ò»	1	-	-
@	@	ÆßÓÖ°Ë·ÖÖ®Ò»	m	1
ÆßÓÖËÄ·ÖÖ®Èý	1	-	-
@	@	ÆßÓÖËÄ·ÖÖ®Èý	m	1
ÆßÓÑ	3	-	-
@	@	ÆßÓÑ	nr	3
ÆßÒ¶Ê÷	2	-	-
@	@	ÆßÒ¶Ê÷	n	2
ÆßÏ²	1	-	-
@	@	ÆßÏ²	nr	1
Æß×ì°ËÉà	5	-	-
@	@	Æß×ì°ËÉà	v	5
ÆßËÄ	1	-	-
@	@	ÆßËÄ	m	1
ÆßËÄÄê	2	-	-
@	@	ÆßËÄÄê	t	2
Æß´ó	4	-	-
@	@	Æß´ó	n	4
ÆßÌìÖ®	1	-	-
@	@	ÆßÌìÖ®	nr	1
Æß×Ó	1	-	-
@	@	Æß×Ó	nr	1
Æß×ÓÖ®	1	-	-
@	@	Æß×ÓÖ®	nr	1
Æß±¦ÆæÄ±	3	-	-
@	@	Æß±¦ÆæÄ±	nr	3
ÆßÇÉ°å	3	-	-
@	@	ÆßÇÉ°å	n	3
ÆßÏÒÇÙ	1	-	-
@	@	ÆßÏÒÇÙ	n	1
Æß²Ê	4	-	-
@	@	Æß²Ê	n	4
ÆßÈÕ	11	-	-
@	@	ÆßÈÕ	t	11
ÆßÑ®	2	-	-
@	@	ÆßÑ®	m	2
ÆßÊ±	3	-	-
@	@	ÆßÊ±	t	3
ÆßÐÇ	1	-	-
@	@	ÆßÐÇ	nr	1
ÆßÔÂ	73	-	-
@	@	ÆßÔÂ	t	73
ÆßÔÂ·Ý	6	-	-
@	@	ÆßÔÂ·Ý	t	6
Æßµã	211	-	-
@	@	Æßµã	t	211
ÆßµãÒ»	5	-	-
@	@	ÆßµãÒ»	m	5
ÆßµãÈý	1	-	-
@	@	ÆßµãÈý	m	1
ÆßµãÈýÊ®	1	-	-
@	@	ÆßµãÈýÊ®	m	1
ÆßµãÈýÊ®Ò»	1	-	-
@	@	ÆßµãÈýÊ®Ò»	m	1
Æßµã¶þÊ®	1	-	-
@	@	Æßµã¶þÊ®	m	1
Æßµã¶þÊ®¶þ	1	-	-
@	@	Æßµã¶þÊ®¶þ	m	1
ÆßµãÊ®	1	-	-
@	@	ÆßµãÊ®	m	1
ÆßµãÊ®Îå	1	-	-
@	@	ÆßµãÊ®Îå	m	1
ÆßµãËÄÊ®	2	-	-
@	@	ÆßµãËÄÊ®	m	2
ÆßµãËÄÊ®Îå	1	-	-
@	@	ÆßµãËÄÊ®Îå	m	1
ÆßµãÁãÒ»	1	-	-
@	@	ÆßµãÁãÒ»	m	1
ÆßµãÁãÎå	1	-	-
@	@	ÆßµãÁãÎå	m	1
Æß°Ù	18	-	-
@	@	Æß°Ù	m	16
@	@	Æß°Ù	ns	2
Æß°ÙÍò	17	-	-
@	@	Æß°ÙÍò	m	16
@	@	Æß°ÙÍò	t	1
Æß°ÙÎåÊ®	2	-	-
@	@	Æß°ÙÎåÊ®	m	2
Æß°ÙÒÚ	1	-	-
@	@	Æß°ÙÒÚ	m	1
Æß°ÙÁã	1	-	-
@	@	Æß°ÙÁã	m	1
Æß°ÙÁãÆßÇ§	1	-	-
@	@	Æß°ÙÁãÆßÇ§	m	1
Æß¸£	1	-	-
@	@	Æß¸£	nr	1
ÆßÃë	12	-	-
@	@	ÆßÃë	t	12
ÆßÇÏ	6	-	-
@	@	ÆßÇÏ	n	6
ÆßÇÏÉúÑÌ	2	-	-
@	@	ÆßÇÏÉúÑÌ	l	2
Æß¼¶¸¡ÍÀ	1	-	-
@	@	Æß¼¶¸¡ÍÀ	n	1
ÆßÀÏ°ËÊ®	4	-	-
@	@	ÆßÀÏ°ËÊ®	l	4
ÆßÁã	1	-	-
@	@	ÆßÁã	m	1
ÆßÁã°Ë	12	-	-
@	@	ÆßÁã°Ë	m	12
ÆßÁã°ËÂä	5	-	-
@	@	ÆßÁã°ËÂä	l	5
ÆßÂíºÕ	1	-	-
@	@	ÆßÂíºÕ	nr	1
ÆßÁúÖé	1	-	-
@	@	ÆßÁúÖé	nr	1
A	1	-	-
@	@	A	n	1
Íò	6031	-	-
@	@	Íò	m	6009
@	@	Íò	t	22
ÍòÒ»	965	-	-
@	@	ÍòÒ»	c	552
@	@	ÍòÒ»	d	383
@	@	ÍòÒ»	t	30
ÍòÒ»Ò»	1	-	-
@	@	ÍòÒ»Ò»	m	1
ÍòÒ»Á½	1	-	-
@	@	ÍòÒ»Á½	m	1
ÍòÒ»Îé	1	-	-
@	@	ÍòÒ»Îé	m	1
ÍòÍò	25	-	-
@	@	ÍòÍò	l	25
ÍòÕÉÉîÔ¨	4	-	-
@	@	ÍòÕÉÉîÔ¨	l	4
ÍòÊÀ	1	-	-
@	@	ÍòÊÀ	nr	1
ÍòÊÂ	177	-	-
@	@	ÍòÊÂ	n	177
ÍòÊÂ¾ã±¸	46	-	-
@	@	ÍòÊÂ¾ã±¸	v	46
ÍòÊÂ´ó¼ª	26	-	-
@	@	ÍòÊÂ´ó¼ª	v	26
ÍòÊÂÈçÒâ	17	-	-
@	@	ÍòÊÂÈçÒâ	v	17
ÍòÊÂÍ¨	37	-	-
@	@	ÍòÊÂÍ¨	n	21
@	@	ÍòÊÂÍ¨	l	16
ÍòÈË¿ÕÏï	4	-	-
@	@	ÍòÈË¿ÕÏï	v	4
ÍòÒÚ	18	-	-
@	@	ÍòÒÚ	m	18
ÍòÒÚÄê	1	-	-
@	@	ÍòÒÚÄê	t	1
Íò´ú	1	-	-
@	@	Íò´ú	mq	1
ÍòÖÚ	41	-	-
@	@	ÍòÖÚ	n	41
ÍòÖÚÒ»ÐÄ	18	-	-
@	@	ÍòÖÚÒ»ÐÄ	v	18
ÍòÓÓ	1	-	-
@	@	ÍòÓÓ	nr	1
Íò¿ËÁ¢	4	-	-
@	@	Íò¿ËÁ¢	nr	4
ÍòÈ«Ö®²ß	4	-	-
@	@	ÍòÈ«Ö®²ß	n	4
Íò±ù	1	-	-
@	@	Íò±ù	nr	1
Íò·Ö	245	-	-
@	@	Íò·Ö	d	245
Íò·ÖÖ®Ò»	13	-	-
@	@	Íò·ÖÖ®Ò»	m	13
Íò½Ù²»¸´	14	-	-
@	@	Íò½Ù²»¸´	v	14
ÍòÊ®	3	-	-
@	@	ÍòÊ®	m	3
ÍòÇ§	19	-	-
@	@	ÍòÇ§	m	19
ÍòÇ§ÍòÇ§ÍòÍòÇ§	2	-	-
@	@	ÍòÇ§ÍòÇ§ÍòÍòÇ§	m	2
Íò¿¨¡¤±«ÀïË÷·ò	1	-	-
@	@	Íò¿¨¡¤±«ÀïË÷·ò	nr	1
ÍòÏØ	2	-	-
@	@	ÍòÏØ	ns	2
Íò±ä²»ÀëÆä×Ú	1	-	-
@	@	Íò±ä²»ÀëÆä×Ú	v	1
Íò¹Å	4	-	-
@	@	Íò¹Å	n	4
ÍòÏò	2	-	-
@	@	ÍòÏò	nz	2
Íò¹ú	2	-	-
@	@	Íò¹ú	nz	1
@	@	Íò¹ú	b	1
Íò¹úÖ®	2	-	-
@	@	Íò¹úÖ®	nr	2
Íò¹ú±í	1	-	-
@	@	Íò¹ú±í	nr	1
ÍòËþÄÉ±È	1	-	-
@	@	ÍòËþÄÉ±È	nr	1
Íò·ò	3	-	-
@	@	Íò·ò	nr	3
Íò·òÄª	2	-	-
@	@	Íò·òÄª	nr	2
ÍòÄÝÉ¯	1	-	-
@	@	ÍòÄÝÉ¯	nr	1
ÍòÄÈ	1	-	-
@	@	ÍòÄÈ	nr	1
ÍòÍñÁÕ	1	-	-
@	@	ÍòÍñÁÕ	nr	1
Íò±¦Â·	17	-	-
@	@	Íò±¦Â·	nz	17
Íò±¦Áú	3	-	-
@	@	Íò±¦Áú	nr	3
Íò¼ÒµÆ»ð	2	-	-
@	@	Íò¼ÒµÆ»ð	l	2
ÍòÊÙ	1	-	-
@	@	ÍòÊÙ	nr	1
ÍòÉ½	2	-	-
@	@	ÍòÉ½	ns	2
ÍòËê	739	-	-
@	@	ÍòËê	n	738
@	@	ÍòËê	v	1
ÍòÅÁÀ­Ë÷	2	-	-
@	@	ÍòÅÁÀ­Ë÷	nr	2
ÍòÄê	10	-	-
@	@	ÍòÄê	t	7
@	@	ÍòÄê	mq	3
ÍòÄêÇà	16	-	-
@	@	ÍòÄêÇà	n	16
ÍòÐÒ	4	-	-
@	@	ÍòÐÒ	nr	4
ÍòµÂ±ö	2	-	-
@	@	ÍòµÂ±ö	nr	2
ÍòµÂ±ö¿Ë	6	-	-
@	@	ÍòµÂ±ö¿Ë	nr	6
ÍòµÂÂü	1	-	-
@	@	ÍòµÂÂü	nr	1
ÍòÄî¾ã»Ò	6	-	-
@	@	ÍòÄî¾ã»Ò	v	6
Íò¶ñ	34	-	-
@	@	Íò¶ñ	n	34
Íò»§Ç§¼Ò	1	-	-
@	@	Íò»§Ç§¼Ò	l	1
ÍòË¹	19	-	-
@	@	ÍòË¹	nr	19
ÍòÎÞÒ»Ê§	86	-	-
@	@	ÍòÎÞÒ»Ê§	v	86
ÍòÓÐÒýÁ¦	6	-	-
@	@	ÍòÓÐÒýÁ¦	n	6
ÍòÃñ	7	-	-
@	@	ÍòÃñ	n	7
ÍòÃñÖ®	1	-	-
@	@	ÍòÃñÖ®	nr	1
ÍòË®Ç§É½	2	-	-
@	@	ÍòË®Ç§É½	l	2
Íò·¨Õ×	2	-	-
@	@	Íò·¨Õ×	nr	2
ÍòÔó	44	-	-
@	@	ÍòÔó	nr	44
ÍòÄù	2	-	-
@	@	ÍòÄù	nr	2
ÍòÁéµ¤	1	-	-
@	@	ÍòÁéµ¤	nr	1
ÍòÎï	185	-	-
@	@	ÍòÎï	n	185
ÍòÍõÖ®Íõ	5	-	-
@	@	ÍòÍõÖ®Íõ	nr	5
Íò¸£	31	-	-
@	@	Íò¸£	nz	31
Íòô¥¾ã¼Å	8	-	-
@	@	Íòô¥¾ã¼Å	v	8
ÍòÃ×¶û	1	-	-
@	@	ÍòÃ×¶û	nr	1
ÍòÃ×¶û¡¤¹±ÔúÎÖ¡¤¶¼¡¤É½ÍÐË¹	1	-	-
@	@	ÍòÃ×¶û¡¤¹±ÔúÎÖ¡¤¶¼¡¤É½ÍÐË¹	nr	1
Íò×ÏÇ§ºì	2	-	-
@	@	Íò×ÏÇ§ºì	v	2
ÍòÄÜ	245	-	-
@	@	ÍòÄÜ	b	245
ÍòÄÜ½º	1	-	-
@	@	ÍòÄÜ½º	n	1
Íò°ã	8	-	-
@	@	Íò°ã	d	8
Íò°ãÎÞÄÎ	1	-	-
@	@	Íò°ãÎÞÄÎ	l	1
Íò»¨Í²	12	-	-
@	@	Íò»¨Í²	n	12
ÍòËÕ¿Ë	3	-	-
@	@	ÍòËÕ¿Ë	nr	3
ÍòÓïÇ§ÑÔ	1	-	-
@	@	ÍòÓïÇ§ÑÔ	l	1
ÍòÏó	5	-	-
@	@	ÍòÏó	n	4
@	@	ÍòÏó	ns	1
ÍòºÀ	1	-	-
@	@	ÍòºÀ	nr	1
Íò¹á	7	-	-
@	@	Íò¹á	m	7
Íò¹á¼Ò²Æ	2	-	-
@	@	Íò¹á¼Ò²Æ	l	2
ÍòÂ·¶÷	1	-	-
@	@	ÍòÂ·¶÷	nr	1
Íò´ï	8	-	-
@	@	Íò´ï	nz	8
ÍòÑ¡Ö®	1	-	-
@	@	ÍòÑ¡Ö®	nr	1
Íò°îÖ®	1	-	-
@	@	Íò°îÖ®	nr	1
ÍòÀïÎÞÔÆ	9	-	-
@	@	ÍòÀïÎÞÔÆ	v	9
ÍòÀï³¤³Ç	7	-	-
@	@	ÍòÀï³¤³Ç	ns	5
@	@	ÍòÀï³¤³Ç	n	2
ÍòÀï³¤Õ÷	1	-	-
@	@	ÍòÀï³¤Õ÷	l	1
Íò½ð	5	-	-
@	@	Íò½ð	n	5
Íò½ðÓÍ	8	-	-
@	@	Íò½ðÓÍ	n	8
ÍòÂ¡	1	-	-
@	@	ÍòÂ¡	nr	1
ÍòÄÑ	5	-	-
@	@	ÍòÄÑ	n	5
ÍòÑÅ	2	-	-
@	@	ÍòÑÅ	nr	2
ÍòÂí	1	-	-
@	@	ÍòÂí	nr	1
ÍòÂíÆëà³	1	-	-
@	@	ÍòÂíÆëà³	v	1
ÕÉ	25	-	-
@	@	ÕÉ	q	25
ÕÉ·ò	6115	-	-
@	@	ÕÉ·ò	n	6115
ÕÉÄ¸Äï	17	-	-
@	@	ÕÉÄ¸Äï	n	17
ÕÉÁ¿	3	-	-
@	@	ÕÉÁ¿	v	3
Èý	16916	-	-
@	@	Èý	m	16777
@	@	Èý	t	139
ÈýÒ»	23	-	-
@	@	ÈýÒ»	m	23
ÈýÒ»Æß	2	-	-
@	@	ÈýÒ»Æß	m	2
ÈýÒ»Äê	1	-	-
@	@	ÈýÒ»Äê	t	1
ÈýÆß	1	-	-
@	@	ÈýÆß	m	1
ÈýÆß¶þÊ®Ò»	10	-	-
@	@	ÈýÆß¶þÊ®Ò»	m	10
ÈýÆß·Ö	1	-	-
@	@	ÈýÆß·Ö	t	1
ÈýÍò	102	-	-
@	@	ÈýÍò	m	102
ÈýÍòÒ»	1	-	-
@	@	ÈýÍòÒ»	m	1
ÈýÍòÒ»Ç§	1	-	-
@	@	ÈýÍòÒ»Ç§	m	1
ÈýÍòÆßÇ§Áù°Ù	1	-	-
@	@	ÈýÍòÆßÇ§Áù°Ù	m	1
ÈýÍòÈýÇ§	1	-	-
@	@	ÈýÍòÈýÇ§	m	1
ÈýÍòÁ½	1	-	-
@	@	ÈýÍòÁ½	m	1
ÈýÍòÁ½Ç§	6	-	-
@	@	ÈýÍòÁ½Ç§	m	6
ÈýÍò¾ÅÇ§	2	-	-
@	@	ÈýÍò¾ÅÇ§	m	2
ÈýÍò¶þ	3	-	-
@	@	ÈýÍò¶þ	m	3
ÈýÍòÎå	6	-	-
@	@	ÈýÍòÎå	m	6
ÈýÍòÎåÇ§	7	-	-
@	@	ÈýÍòÎåÇ§	m	7
ÈýÍò°Ë	1	-	-
@	@	ÈýÍò°Ë	m	1
ÈýÍòÁùÇ§	2	-	-
@	@	ÈýÍòÁùÇ§	m	2
ÈýÍòËÄÇ§	1	-	-
@	@	ÈýÍòËÄÇ§	m	1
ÈýÈý	1	-	-
@	@	ÈýÈý	m	1
ÈýÈý¾Å	1	-	-
@	@	ÈýÈý¾Å	m	1
Èý²»¹Ü	2	-	-
@	@	Èý²»¹Ü	n	2
ÈýÊÀ	17	-	-
@	@	ÈýÊÀ	nr	17
ÈýÊÀÊ±	1	-	-
@	@	ÈýÊÀÊ±	nr	1
ÈýÁ½	7	-	-
@	@	ÈýÁ½	m	7
ÈýÁ½Íò	1	-	-
@	@	ÈýÁ½Íò	m	1
ÈýÖÐ	2	-	-
@	@	ÈýÖÐ	n	2
Èý¾Å	2	-	-
@	@	Èý¾Å	t	2
Èý¶þ	2	-	-
@	@	Èý¶þ	m	2
Èý¶þÒ»	5	-	-
@	@	Èý¶þÒ»	m	5
ÈýÎå	3	-	-
@	@	ÈýÎå	m	2
@	@	ÈýÎå	t	1
ÈýÎåÆß	1	-	-
@	@	ÈýÎåÆß	m	1
ÈýÎåÄê	5	-	-
@	@	ÈýÎåÄê	t	5
ÈýÎå³ÉÈº	3	-	-
@	@	ÈýÎå³ÉÈº	l	3
ÈýÑÇ	1	-	-
@	@	ÈýÑÇ	ns	1
Èý¾©	1	-	-
@	@	Èý¾©	nr	1
ÈýÒÚ	23	-	-
@	@	ÈýÒÚ	m	23
ÈýÒÚÎåÇ§	1	-	-
@	@	ÈýÒÚÎåÇ§	m	1
ÈýÒÚÎåÇ§Íò	5	-	-
@	@	ÈýÒÚÎåÇ§Íò	m	5
ÈýÒÚËÄÇ§°Ë°ÙÍò·ÖÖ®Ò»	1	-	-
@	@	ÈýÒÚËÄÇ§°Ë°ÙÍò·ÖÖ®Ò»	m	1
ÈýÒÇ	1	-	-
@	@	ÈýÒÇ	nr	1
Èý·üÌì	1	-	-
@	@	Èý·üÌì	t	1
ÈýÎ»Ò»Ìå	14	-	-
@	@	ÈýÎ»Ò»Ìå	l	14
ÈýÏÀ	3	-	-
@	@	ÈýÏÀ	nr	3
ÈýÔª	1	-	-
@	@	ÈýÔª	b	1
Èý°Ë	88	-	-
@	@	Èý°Ë	m	86
@	@	Èý°Ë	t	2
Èý°ËÒ»	2	-	-
@	@	Èý°ËÒ»	m	2
Èý°Ëµã	1	-	-
@	@	Èý°Ëµã	t	1
Èý°ËµãËÄÊ®Îå	1	-	-
@	@	Èý°ËµãËÄÊ®Îå	m	1
ÈýÁù	5	-	-
@	@	ÈýÁù	m	5
ÈýÁù¾Å	3	-	-
@	@	ÈýÁù¾Å	m	3
ÈýÁùÈÕ	1	-	-
@	@	ÈýÁùÈÕ	t	1
Èý¾ü	17	-	-
[truncated: 205,084 more rows]
